# Supplementary material for: In-depth characterization of breast cancer tumor-promoting cell transcriptome by RNA sequencing and microarrays
Source: Oncotarget. 2015 Nov 3;7(1):976–94. doi: 10.18632/oncotarget.5810 (PMC4808046; doi:10.18632/oncotarget.5810)
Supplement: Supplementary file 2 [file oncotarget-07-0976-s002.xls]

## Sheet: Refseq_ncRNAs
Supplementary Table 3.1 List of differentially expressed ncRNAs annotated in Refseq (June 2013 Release) - SeqSolve(CuffDiff)_DEG
Refseq Transcript ID	Refseq Gene Name	Chromosome	Transcript Start (bp)	Transcript End (bp)	MCFS FPKM	MCF7 FPKM	Log2FC	Test statistic (Transcript differential expression)	P-value (Transcript differential expression)	Q-value (Transcript differential expression)	ncRNA class	Additional_notes
NR_026547	C21orf90	chr21	45937098	45938860	2.43971	0	33.33	8.99e+307	0.00352682	0.0242306	antisense	annotate as protein coding in Gencode (65 aa)
NR_038283	PTPRG-AS1	chr3	62247494	62304622	3.54413	0	33.33	8.99e+307	0.00433913	0.0279876	antisense
NR_038925	LOC100288181	chr8	143783670	143808391	3.88703	0	33.33	8.99e+307	0.000435546	0.00869665	antisense
NR_038109	SNHG16	chr17	74553846	74561430	5.43659	0	33.33	8.99e+307	0.000996562	0.0113052	lincRNA	host gene (snoRNA)
NR_038111	SNHG16	chr17	74553846	74561430	1.7584	0	33.33	8.99e+307	0.00489377	0.0304006	lincRNA	host gene (snoRNA)
NR_026665	CD58	chr1	117057156	117113715	4.04378	0	33.33	8.99e+307	0.00466813	0.0295555	processed_transcript	noncoding variant of a pt coding gene
NR_027397	GORAB	chr1	170501263	170522974	10.5013	0	33.33	8.99e+307	0.000632199	0.0101963	processed_transcript	noncoding variant of a pt coding gene
NR_023349	TSEN15	chr1	184020811	184043344	3.17423	0	33.33	8.99e+307	0.00362092	0.0247474	processed_transcript	noncoding variant of a pt coding gene
NR_040083	ZNF195	chr11	3379157	3400452	1.77655	0	33.33	8.99e+307	0.00407476	0.0268159	processed_transcript	noncoding variant of a pt coding gene
NR_024260	NECAP1	chr12	8234807	8250373	3.07096	0	33.33	8.99e+307	0.00216265	0.0167506	processed_transcript	Annotate as protein coding in Gencode (133 aa)
NR_047672	SLC4A8	chr12	51818594	51834963	13.8714	0	33.33	8.99e+307	0.00329423	0.0230307	processed_transcript	noncoding variant of a pt coding gene
NR_029415	SHMT2	chr12	57624111	57628718	3.10965	0	33.33	8.99e+307	0.00423251	0.0274986	processed_transcript	noncoding variant of a pt coding gene
NR_047548	SCFD1	chr14	31091460	31205033	4.82031	0	33.33	8.99e+307	0.00200174	0.0160884	processed_transcript	noncoding variant of a pt coding gene
NR_045107	VWA9	chr15	65871096	65903627	2.98388	0	33.33	8.99e+307	0.0037932	0.0255825	processed_transcript	noncoding variant of a pt coding gene
NR_045565	BBS4	chr15	72978520	73030817	3.09051	0	33.33	8.99e+307	0.00216103	0.0167457	processed_transcript	noncoding variant of a pt coding gene
NR_029431	DNAJC7	chr17	40128439	40169715	5.20489	0	33.33	8.99e+307	0.0021404	0.0166856	processed_transcript	noncoding variant of a pt coding gene
NR_036474	GPATCH8	chr17	42472645	42580957	3.81628	0	33.33	8.99e+307	0.000784837	0.010533	processed_transcript	noncoding variant of a pt coding gene
NR_048556	TSN	chr2	122513121	122525428	2.94026	0	33.33	8.99e+307	0.00188983	0.0155069	processed_transcript	noncoding variant of a pt coding gene
NR_048559	TSN	chr2	122513121	122525428	2.35244	0	33.33	8.99e+307	0.00239781	0.0180133	processed_transcript	noncoding variant of a pt coding gene
NR_073390	RQCD1	chr2	219433303	219461158	3.24743	0	33.33	8.99e+307	0.0014806	0.0134741	processed_transcript	noncoding variant of a pt coding gene
NR_033437	UMPS	chr3	124449213	124468119	3.21223	0	33.33	8.99e+307	0.000801655	0.0105969	processed_transcript	noncoding variant of a pt coding gene
NR_027840	FYTTD1	chr3	197477261	197511317	5.32914	0	33.33	8.99e+307	0.00134994	0.0127748	processed_transcript	noncoding variant of a pt coding gene
NR_026786	LMLN	chr3	197687071	197770591	6.05298	0	33.33	8.99e+307	0.000383339	0.00813702	processed_transcript	noncoding variant of a pt coding gene
NR_026787	LMLN	chr3	197687071	197770591	4.0379	0	33.33	8.99e+307	0.000686719	0.0103989	processed_transcript	noncoding variant of a pt coding gene
NR_047650	SLC38A9	chr5	54921673	55008163	1.48287	0	33.33	8.99e+307	0.00650834	0.0378769	processed_transcript	noncoding variant of a pt coding gene
NR_046348	PPWD1	chr5	64859063	64883376	7.8339	0	33.33	8.99e+307	0.000930526	0.0109933	processed_transcript	noncoding variant of a pt coding gene
NR_033489	ABHD16A	chr6	31654726	31671137	15.6426	0	33.33	8.99e+307	0.00061259	0.0100239	processed_transcript	host gene (miRNA)
NR_028493	LYRM2	chr6	90341943	90348216	2.9127	0	33.33	8.99e+307	0.00088035	0.0107942	processed_transcript	probably protein coding
NR_046840	ARHGEF38-IT1	chr4	106482748	106491392	5.84709	0	33.33	8.99e+307	0.00491164	0.0304006	sense_intronic
NR_026760	BPIFA4P	chr20	31781411	31798268	2.78859	0.0545456	5.67593	-3.71	0.000207404	0.00666729	expressed pseudogene
NR_033752	LOC344887	chr3	185677758	185698665	2.99267	0.139026	4.428	-5.53	3.21515e-08	4.97138e-06	expressed pseudogene
NR_046398	XAF1	chr17	6659156	6678964	10.4985	0.551474	4.25075	-6.53	6.68678e-11	1.78887e-08	processed_transcript	noncoding variant of a pt coding gene
NR_027283	LOC440461	chr17	66194801	66196443	2.855	0.151578	4.23536	-4.86	1.17025e-06	0.000115867	expressed pseudogene
NR_046086	LOC100129175	chr2	219866937	219880444	2.70739	0.182943	3.88744	-4.87	1.13108e-06	0.000112801	lincRNA
NR_046207	SLC12A2	chr5	127419483	127525380	36.0654	3.06028	3.55888	-6.24	4.27038e-10	9.72609e-08	processed_transcript	noncoding variant of a pt coding gene
NR_026543	C21orf88	chr21	40977534	40984749	3.03429	0.285379	3.41041	-4.34	1.41798e-05	0.000979453	antisense	annotate as protein coding in Gencode (89 aa)
NR_046318	ENC1	chr5	73923231	73937249	4.76616	0.457868	3.37982	-4.63	3.62823e-06	0.00030884	processed_transcript	noncoding variant of a pt coding gene
NR_024479	LOC100131726	chr8	124213412	124214983	7.6837	0.742458	3.37142	-4.71	2.45885e-06	0.000219267	antisense
NR_027062	EEF1DP3	chr13	32420920	32533721	7.08557	0.731476	3.276	-3.97	7.07536e-05	0.00380984	expressed pseudogene
NR_027762	RBM34	chr1	235294498	235324571	41.1369	4.40256	3.22402	-5.23	1.72479e-07	2.13747e-05	processed_transcript	noncoding variant of a pt coding gene
NR_040113	ANKRD20A5P	chr18	14179096	14227049	15.8481	1.72956	3.19583	-5.31	1.09721e-07	1.44472e-05	expressed pseudogene
NR_026979	LOC145837	chr15	69854059	69863779	2.24846	0.254321	3.14421	-3.95	7.8643e-05	0.00405921	lincRNA
NR_046236	CMPK2	chr2	6988440	7006766	3.408	0.392882	3.11676	-4.44	8.9178e-06	0.000665047	processed_transcript	noncoding variant of a pt coding gene
NR_073510	ONECUT1	chr15	53049160	53073081	17.297	2.07406	3.06	-4.51	6.4221e-06	0.00050816	processed_transcript	noncoding variant of a pt coding gene
NR_033759	ATP5L	chr11	118272104	118280562	31.2469	3.83958	3.02469	-4.33	1.47985e-05	0.00101388	antisense
NR_038380	SLC7A11-AS1	chr4	139010168	139099331	2.808	0.349914	3.00447	-4.52	6.17925e-06	0.000493579	antisense
NR_021491	FLJ42709	chr5	92746502	92916953	2.08601	0.277427	2.91057	-3.17	0.00153596	0.0136679	antisense
NR_003245	HAR1B	chr20	61726845	61733671	2.32826	0.314649	2.88744	-3.17	0.00152736	0.0136227	lincRNA	antisense to another ncRNA
NR_024398	ZBED3-AS1	chr5	76382623	76444176	5.47011	0.755091	2.85685	-3.94	8.04703e-05	0.00411403	antisense
NR_028505	MIR22HG	chr17	1614798	1619566	2.8644	0.41373	2.79147	-3.06	0.00220056	0.0169352	lincRNA	host gene (miRNA)
NR_049773	KIAA1324	chr1	109656585	109749403	32.1984	5.16795	2.63933	-4.71	2.52752e-06	0.000224204	processed_transcript	noncoding variant of a pt coding gene
NR_038926	PRKAG2-AS1	chr7	151574127	151576308	3.98992	0.64874	2.62065	-3.23	0.00124259	0.012351	antisense
NR_028595	CCDC162P	chr6	109615506	109629423	2.5766	0.425591	2.59793	-2.81	0.00494488	0.0305502	expressed pseudogene
NR_102424	LOC101409256	chr7	90025606	90027550	1.68602	0.28197	2.58001	-3.35	0.000817087	0.0106392	expressed pseudogene
NR_027830	BCAP29	chr7	107220422	107263762	3.40281	0.571595	2.57366	-3.8	0.00014201	0.00560993	processed_transcript	noncoding variant of a pt coding gene
NR_039989	MIR4458HG	chr5	8457800	8463209	6.95617	1.23875	2.4894	-3.96	7.48477e-05	0.00392986	lincRNA	host gene (miRNA)
NR_033660	SCAMP5	chr15	75287876	75313836	1.88396	0.346372	2.44338	-3.08	0.00208864	0.016457	processed_transcript	noncoding variant of a pt coding gene
NR_038848	LOC643401	chr5	27472399	27496508	16.7386	3.0802	2.44208	-3.8	0.000143203	0.00560993	lincRNA
NR_046072	NKX3-1	chr8	23536206	23540434	4.02052	0.768848	2.38661	-3.48	0.000497792	0.00928074	processed_transcript	noncoding variant of a pt coding gene
NR_073518	SEC11A	chr15	85212768	85259691	17.5731	3.37111	2.38207	-3.54	0.00039566	0.00826525	processed_transcript	noncoding variant of a pt coding gene
NR_102426	CDC42P3	chr8	144077245	144079080	3.41708	0.66839	2.354	-3.38	0.000738043	0.0104746	expressed pseudogene
NR_039994	TMEM161B-AS1	chr5	87564841	87732491	6.56207	1.28982	2.34698	-2.83	0.00466276	0.0295326	antisense	host gene (snoRNA)
NR_036624	VDAC1	chr5	133307566	133340657	7.61506	1.49826	2.34557	-3.37	0.0007555	0.0104746	processed_transcript	noncoding variant of a pt coding gene
NR_046009	ZMAT1	chrX	101137260	101187039	8.12134	1.64399	2.30452	-3.59	0.00032981	0.00773317	processed_transcript	noncoding variant of a pt coding gene
NR_040087	SETD4	chr21	37406840	37432816	9.1869	1.92987	2.25107	-3.46	0.000546539	0.00960017	processed_transcript	noncoding variant of a pt coding gene
NR_037933	ADAM20P1	chr14	70935596	70950473	3.0074	0.635924	2.24159	-3.36	0.000782826	0.010533	expressed pseudogene
NR_040064	LINC00862	chr1	200311672	200342920	1.69295	0.359529	2.23536	-2.78	0.00536062	0.0324883	lincRNA	Annotate as protein coding in Gencode (91 aa)
NR_024063	ZSCAN12P1	chr6	28058585	28063493	5.22515	1.11978	2.22226	-3.55	0.000389547	0.00820678	expressed pseudogene
NR_045262	PCAT1	chr8	128025399	128033259	2.13429	0.48812	2.12844	-2.95	0.0031515	0.0221776	lincRNA
NR_015411	LINC00925	chr15	89921273	89941718	3.05233	0.710697	2.1026	-3.25	0.00113993	0.0119927	lincRNA
NR_039996	LINC00648	chr14	48234156	48264217	1.64248	0.386598	2.08697	-2.97	0.00302416	0.0215285	lincRNA
NR_038948	LOC100506136	chr7	96250969	96293650	2.77829	0.67512	2.04098	-2.86	0.00425302	0.027549	lincRNA
NR_002941	PDCL3P4	chr3	101431278	101432260	3.94995	0.978651	2.01297	-2.74	0.00623235	0.0365611	expressed pseudogene
NR_046082	UBE2L3	chr22	21922019	21978323	2.92789	0.76052	1.9448	-2.76	0.00581682	0.0344957	processed_transcript	noncoding variant of a pt coding gene
NR_024467	LOC100188947	chr10	93066719	93371217	6.6205	1.72898	1.93702	-2.82	0.00477907	0.0299764	antisense
NR_028028	ITPRIPL2	chr16	19125254	19132952	9.34674	2.54266	1.87812	-3.24	0.00118147	0.0121291	processed_transcript	noncoding variant of a pt coding gene
NR_027456	LOC100272228	chrX	149106766	149185018	4.33943	1.22787	1.82135	-2.85	0.00438526	0.0281774	lincRNA	LINC00894
NR_026900	FLJ23867	chr1	180167144	180169859	16.1324	4.73561	1.76834	-2.98	0.00291883	0.020918	antisense
NR_033979	HOXD-AS1	chr2	177037924	177053686	3.01816	0.894315	1.75481	-2.72	0.00657287	0.0381865	antisense
NR_046357	RNF165	chr18	43914187	43917614	6.23202	1.89202	1.71977	-2.66	0.00786311	0.0444714	processed_transcript	noncoding variant of a pt coding gene
NR_102347	CNIH4	chr1	224544513	224564586	12.3386	3.74694	1.71939	-2.61	0.00893442	0.0495005	processed_transcript	noncoding variant of a pt coding gene
NR_027002	LOC388692	chr1	149279476	149291742	2.29	0.697149	1.71581	-2.83	0.00470212	0.0296593	lincRNA
NR_027264	GLG1	chr16	74481326	74641042	5.47023	1.70507	1.68177	-2.78	0.00548839	0.0330008	processed_transcript	noncoding variant of a pt coding gene
NR_015353	LOC92249	chrX	62646439	62780873	47.6866	15.118	1.65731	-3	0.00270435	0.0196631	lincRNA
NR_003713	LOC728613	chr5	1597672	1634120	7.73717	2.50742	1.6256	-2.62	0.00889165	0.049296	expressed pseudogene
NR_048545	MGST1	chr12	16500577	16517344	179.316	64.7748	1.469	-2.62	0.00885969	0.0491511	processed_transcript	noncoding variant of a pt coding gene
NR_036659	ZFAS1	chr20	47895179	47905795	279.854	675.963	-1.27227	2.91	0.00361362	0.0247075	antisense	host gene (miRNA)
NR_036647	CCDC144B	chr17	18441115	18528930	1.19395	3.60768	-1.59533	2.63	0.00843555	0.0471395	expressed pseudogene
NR_034035	SRSF10	chr1	24292937	24306953	14.6857	48.0621	-1.71049	3.16	0.00155783	0.0137775	processed_transcript	noncoding variant of a pt coding gene
NR_038896	DSCAM-AS1	chr21	41755010	41757285	27.2912	90.2704	-1.72582	2.92	0.0034814	0.0240868	antisense
NR_045622	NABP1	chr2	192542798	192553248	1.48051	5.51941	-1.89842	2.82	0.00484455	0.0302296	processed_transcript	noncoding variant of a pt coding gene
NR_052003	PPP4R1	chr18	9546789	9614605	0.972806	3.63323	-1.90103	2.65	0.00801078	0.0450196	processed_transcript	noncoding variant of a pt coding gene
NR_003573	ANXA2P2	chr9	33624223	33625532	6.62995	25.3298	-1.93376	3.15	0.00165608	0.0142652	expressed pseudogene
NR_046349	PPWD1	chr5	64859063	64883376	5.43077	20.8563	-1.94125	3.05	0.00226231	0.0173471	processed_transcript	noncoding variant of a pt coding gene
NR_046346	GDAP1	chr8	75262618	75279335	1.51549	6.07644	-2.00344	2.9	0.00378819	0.0255713	processed_transcript	noncoding variant of a pt coding gene
NR_027350	MIR17HG	chr13	92000074	92006829	0.915419	3.8217	-2.06171	3.24	0.00121386	0.0122429	lincRNA	host gene (miRNA)
NR_036533	LOC100499489	chr10	22724354	22726858	0.510443	2.13416	-2.06385	2.76	0.00571429	0.0340434	lincRNA
NR_030672	KIAA1324L	chr7	86506223	86669550	0.921638	4.01955	-2.12476	3.21	0.00130541	0.0125466	processed_transcript	noncoding variant of a pt coding gene
NR_074074	NOB1	chr16	69775757	69788871	1.83029	8.37676	-2.19432	2.92	0.00352425	0.0242306	processed_transcript	noncoding variant of a pt coding gene
NR_049770	ARMC8	chr3	137906115	138017228	1.20368	5.70733	-2.24536	3.33	0.000864499	0.0107698	processed_transcript	noncoding variant of a pt coding gene
NR_027763	GYS1	chr19	49471382	49496610	0.580407	2.81682	-2.27893	2.86	0.00426206	0.0275961	processed_transcript	noncoding variant of a pt coding gene
NR_033186	C1orf220	chr1	178511931	178518024	0.680584	3.35715	-2.30239	3.27	0.00109375	0.0117215	processed_transcript
NR_027498	COL18A1-AS1	chr21	46839631	46844985	0.274786	1.37866	-2.32688	2.72	0.00662553	0.0384263	antisense
NR_048557	TSN	chr2	122513121	122525428	4.40648	22.9852	-2.38301	3.86	0.000112072	0.00493175	processed_transcript	noncoding variant of a pt coding gene
NR_027046	LOC145474	chr14	71954578	71956420	1.88033	9.98309	-2.4085	3.68	0.000229199	0.00688516	sense_intronic
NR_036515	LOC284454	chr19	13945330	13947103	1.40204	8.26747	-2.55992	3.8	0.000146667	0.00561888	lincRNA	host gene (miRNA)
NR_027412	LOC100130581	chr17	41447213	41466266	0.298536	1.85828	-2.63799	3.13	0.00176179	0.0147988	lincRNA	LINC00910
NR_024384	LINC00461	chr5	87960263	87969146	0.218742	1.44391	-2.72268	3.47	0.000525539	0.00943016	lincRNA	host gene (miRNA)
NR_024272	SEC13	chr3	10342615	10362858	1.38282	9.43123	-2.76983	3.44	0.000587966	0.00991912	processed_transcript	now annotate as protein coding
NR_002196	H19	chr11	2016406	2019065	0.767501	5.52324	-2.84727	4.07	4.66748e-05	0.00279949	lincRNA	host gene (miRNA)
NR_039999	LOC100507501	chr16	4295826	4303790	0.233113	1.84822	-2.98703	3.14	0.00167157	0.0143372	lincRNA
NR_003367	PVT1	chr8	128902874	129113499	5.10384	43.3714	-3.08709	5.13	2.93412e-07	3.31891e-05	lincRNA	host gene (miRNA)
NR_040079	LOC399715	chr10	6319650	6377937	0.102154	0.968105	-3.24442	2.89	0.00380244	0.0256243	lincRNA	Annotate as protein coding in Gencode (194 aa)
NR_015379	UCA1	chr19	15939757	15947131	0.139149	1.39628	-3.32688	2.97	0.0029786	0.0212808	lincRNA
NR_027302	XPA	chr9	100437191	100459691	0.953837	9.83001	-3.36538	3.92	8.88064e-05	0.00436368	processed_transcript	noncoding variant of a pt coding gene
NR_024255	GATA3-AS1	chr10	8092413	8095447	0.328279	3.4015	-3.37318	2.8	0.00512246	0.0313486	lincRNA
NR_002833	DPY19L2P1	chr7	35120899	35225774	0.168775	1.96536	-3.54162	3.75	0.000177794	0.00616926	expressed pseudogene
NR_038382	LINC00865	chr10	91589250	91600618	0.107869	1.37639	-3.67353	3.89	9.87855e-05	0.00463769	lincRNA
NR_024256	GATA3-AS1	chr10	8092413	8095447	0.24776	3.80805	-3.94204	3.76	0.000168131	0.00594536	lincRNA
NR_024011	LOC286367	chr9	107536633	107540045	0.0915291	1.80286	-4.29992	3.87	0.000110086	0.00491117	sense_intronic
NR_003087	ABCC13	chr21	15646120	15673692	0.0560436	1.13172	-4.33582	2.86	0.00424381	0.0275203	processed_transcript	noncoding variant of a pt coding gene
NR_073465	MBOAT1	chr6	20099916	20212695	0.520055	11.7091	-4.49282	6.06	1.35141e-09	2.81194e-07	processed_transcript	noncoding variant of a pt coding gene
NR_038989	LOC100507584	chr6	33857288	33864684	0.0996599	4.37049	-5.45464	4.94	7.71213e-07	7.97424e-05	lincRNA	host gene (piRNA)
NR_001564	XIST	chrX	73040486	73072588	0.107474	38.5436	-8.48635	12.7	0	0	lincRNA
NR_024498	LOC646471	chr1	26146445	26150097	0	1.38528	-33.33	-8.99e+307	0.000640886	0.0102488	antisense
NR_027962	TYW3	chr1	75198862	75232360	0	2.10576	-33.33	-8.99e+307	0.000990859	0.011292	antisense
NR_034091	LOC100129046	chr1	94057525	94065587	0	0.96362	-33.33	-8.99e+307	0.00193075	0.0157126	antisense
NR_046268	LOC728463	chr1	218517538	218519020	0	4.30376	-33.33	-8.99e+307	0.00158138	0.0138816	antisense
NR_034181	SUV39H2	chr10	14920782	14946304	0	5.97283	-33.33	-8.99e+307	0.00037664	0.00809679	antisense
NR_033659	STAT6	chr12	57489187	57505196	0	0.802665	-33.33	-8.99e+307	0.00198585	0.0160371	antisense
NR_038263	SOCS2-AS1	chr12	93959404	93965174	0	4.40064	-33.33	-8.99e+307	0.00148685	0.013485	antisense
NR_023923	DHRS4-AS1	chr14	24407940	24423392	0	11.8013	-33.33	-8.99e+307	0.000237768	0.00698145	antisense
NR_023924	DHRS4-AS1	chr14	24407940	24423392	0	2.20945	-33.33	-8.99e+307	0.000898724	0.0108653	antisense
NR_051979	IPO4	chr14	24649425	24658124	0	2.87109	-33.33	-8.99e+307	0.000773818	0.0105147	antisense
NR_037676	FRMD6-AS1	chr14	52116236	52118462	0	1.5911	-33.33	-8.99e+307	0.000856887	0.0107698	antisense
NR_024007	SMCR5	chr17	17680000	17682843	0	5.25035	-33.33	-8.99e+307	0.000289864	0.00742639	antisense
NR_073504	HIGD1B	chr17	42925270	42927848	0	2.19686	-33.33	-8.99e+307	0.00441438	0.0282795	antisense
NR_038458	TOB1-AS1	chr17	48944040	48945732	0	5.76194	-33.33	-8.99e+307	0.000478718	0.00908593	antisense
NR_046376	LOC100128568	chr19	5978414	6020374	0	1.12398	-33.33	-8.99e+307	0.00627746	0.0367107	antisense
NR_015380	A1BG-AS1	chr19	58863336	58866549	0	3.28197	-33.33	-8.99e+307	0.00115112	0.0120404	antisense
NR_033389	LOC100132215	chr2	63271100	63275656	0	1.25038	-33.33	-8.99e+307	0.00122481	0.0122801	antisense
NR_033935	DCTN1	chr2	74588281	74619214	0	1.37638	-33.33	-8.99e+307	0.000929088	0.01099	antisense
NR_033368	GRIK1-AS2	chr21	30968360	31003067	0	1.69245	-33.33	-8.99e+307	0.00170267	0.0144934	antisense
NR_046851	ZNRF3-AS1	chr22	29420987	29427464	0	1.94241	-33.33	-8.99e+307	0.000756958	0.0104746	antisense
NR_038949	LARGE-AS1	chr22	34120972	34146803	0	5.06565	-33.33	-8.99e+307	0.000983906	0.011292	antisense
NR_034075	THAP9-AS1	chr4	83814605	83822069	0	3.24781	-33.33	-8.99e+307	0.000861677	0.0107698	antisense
NR_038333	LOC100505658	chr5	140937878	140944827	0	5.71312	-33.33	-8.99e+307	0.000303911	0.00747782	antisense
NR_046680	ARHGAP26-AS1	chr5	142239170	142248475	0	1.05667	-33.33	-8.99e+307	0.00308495	0.0218369	antisense
NR_038975	MIR181A2HG	chr9	127420715	127460907	0	9.46813	-33.33	-8.99e+307	0.000739232	0.0104746	antisense	host gene (miRNA)
NR_026694	ZCCHC18	chrX	103357107	103360533	0	0.795414	-33.33	-8.99e+307	0.00259673	0.0190343	antisense
NR_026715	RPL13AP6	chr10	112696361	112697013	0	1.93621	-33.33	-8.99e+307	0.00303499	0.0215285	expressed pseudogene	might encode a protein (203 aa), sense: SHOC2
NR_024072	MRS2P2	chr12	72242074	72244763	0	3.90709	-33.33	-8.99e+307	0.000374322	0.00809679	expressed pseudogene
NR_038253	LOC100288637	chr15	30938318	31065209	0	1.64225	-33.33	-8.99e+307	0.000767509	0.0105147	expressed pseudogene
NR_038254	LOC100288637	chr15	30950920	31065209	0	0.665617	-33.33	-8.99e+307	0.0016868	0.0144165	expressed pseudogene
NR_038255	LOC100288637	chr15	30950920	31065209	0	2.32399	-33.33	-8.99e+307	0.000511176	0.00934537	expressed pseudogene
NR_027642	DCAF13P3	chr15	51236326	51238762	0	6.30404	-33.33	-8.99e+307	0.000286607	0.00742083	expressed pseudogene
NR_026680	MGC57346	chr17	43697712	43715329	0	3.68863	-33.33	-8.99e+307	0.000478718	0.00908593	expressed pseudogene
NR_033754	CBX3P2	chr18	2652169	2655394	0	0.890034	-33.33	-8.99e+307	0.00233887	0.0177086	expressed pseudogene
NR_037805	ZNF321P	chr19	53430388	53445847	0	0.922123	-33.33	-8.99e+307	0.00130421	0.0125466	expressed pseudogene
NR_002938	LOC284379	chr19	54102885	54106751	0	0.747221	-33.33	-8.99e+307	0.00352682	0.0242306	expressed pseudogene
NR_027238	LOC654342	chr2	91824709	91847975	0	0.812485	-33.33	-8.99e+307	0.00715294	0.0409357	expressed pseudogene
NR_033908	LOC100288069	chr1	700245	714068	0	0.794053	-33.33	-8.99e+307	0.00259673	0.0190343	lincRNA
NR_002909	SNHG3	chr1	28832455	28837404	0	42.9597	-33.33	-8.99e+307	0.000110147	0.00491117	lincRNA	host gene (snoRNA)
NR_036473	SNHG3	chr1	28832455	28837404	0	1.44885	-33.33	-8.99e+307	0.00449178	0.0286759	lincRNA	host gene (snoRNA)
NR_027356	LOC645166	chr1	148928286	148951595	0	0.823255	-33.33	-8.99e+307	0.00901392	0.0498778	lincRNA
NR_027358	LINC00592	chr12	52604714	52617597	0	2.50208	-33.33	-8.99e+307	0.00119812	0.0122046	lincRNA
NR_024037	RMST	chr12	97858799	97927544	0	13.2996	-33.33	-8.99e+307	0.000181016	0.00621352	lincRNA	host gene (miRNA)
NR_026852	LINC00442	chr13	19582399	19586774	0	1.26933	-33.33	-8.99e+307	0.00104851	0.011535	lincRNA
NR_047036	LINC00457	chr13	35009591	35214822	0	1.73871	-33.33	-8.99e+307	0.00715294	0.0409357	lincRNA
NR_026955	LINC00284	chr13	44596471	44604599	0	1.13291	-33.33	-8.99e+307	0.000991213	0.011292	lincRNA
NR_038358	LINC00640	chr14	51800111	51832275	0	0.693798	-33.33	-8.99e+307	0.00715294	0.0409357	lincRNA
NR_045680	HEIH	chr5	180256954	180258618	0	4.23781	-33.33	-8.99e+307	0.000523502	0.00943016	lincRNA
NR_046163	MIRLET7DHG	chr9	96938852	96966848	0	1.47115	-33.33	-8.99e+307	0.00553858	0.0332433	lincRNA	host gene (miRNA)
NR_028344	RP1-177G6.2	chrX	139791924	139796996	0	1.18703	-33.33	-8.99e+307	0.00172102	0.0145671	lincRNA	LINC00632
NR_040001	LOC375295	chr2	177494309	177502302	0	2.10479	-33.33	-8.99e+307	0.00140552	0.0130876	lincRNA
NR_038421	LOC731223	chr14	75761107	75763111	0	2.47966	-33.33	-8.99e+307	0.00398174	0.0264206	lincRNA
NR_036488	LINC00673	chr17	70399463	70588943	0	10.6297	-33.33	-8.99e+307	0.000204648	0.00663215	lincRNA
NR_046102	LOC646736	chr2	227007510	227044778	0	0.595832	-33.33	-8.99e+307	0.00793067	0.0446707	lincRNA
NR_038337	LOC100505783	chr20	42839726	42854667	0	0.593331	-33.33	-8.99e+307	0.00523131	0.0318528	lincRNA
NR_045679	LINC00847	chr5	180257957	180262726	0	1.98541	-33.33	-8.99e+307	0.00522586	0.0318426	lincRNA
NR_073502	SZRD1	chr1	16693525	16724643	0	1.3707	-33.33	-8.99e+307	0.00125052	0.0123764	processed_transcript	noncoding variant of a pt coding gene
NR_030725	RCC1	chr1	28832455	28865708	0	6.90148	-33.33	-8.99e+307	0.000683388	0.0103918	processed_transcript	noncoding variant of a pt coding gene
NR_030726	RCC1	chr1	28832455	28865708	0	3.47974	-33.33	-8.99e+307	0.00191904	0.0156779	processed_transcript	noncoding variant of a pt coding gene
NR_073498	KHDRBS1	chr1	32479295	32509482	0	8.1397	-33.33	-8.99e+307	0.000250015	0.00708407	processed_transcript	noncoding variant of a pt coding gene
NR_073091	MEAF6	chr1	37955561	37980420	0	1.37646	-33.33	-8.99e+307	0.000814446	0.0106392	processed_transcript	noncoding variant of a pt coding gene
NR_024537	GSTM3	chr1	110276554	110283660	0	12.8534	-33.33	-8.99e+307	0.000167794	0.00594536	processed_transcript	noncoding variant of a pt coding gene
NR_049741	SIKE1	chr1	115312105	115323308	0	2.93892	-33.33	-8.99e+307	0.000429743	0.00864306	processed_transcript	noncoding variant of a pt coding gene
NR_049742	SIKE1	chr1	115312105	115323308	0	16.7029	-33.33	-8.99e+307	9.44649e-05	0.00451023	processed_transcript	noncoding variant of a pt coding gene
NR_073514	TARS2	chr1	150459840	150480085	0	2.46247	-33.33	-8.99e+307	0.000774436	0.0105147	processed_transcript	noncoding variant of a pt coding gene
NR_045553	THBS3	chr1	155165379	155177772	0	0.671646	-33.33	-8.99e+307	0.00384372	0.0258199	processed_transcript	noncoding variant of a pt coding gene
NR_026678	TMEM79	chr1	156252704	156262234	0	1.93152	-33.33	-8.99e+307	0.00118785	0.0121776	processed_transcript	noncoding variant of a pt coding gene
NR_033385	KLHDC9	chr1	161068151	161070138	0	2.79709	-33.33	-8.99e+307	0.00186637	0.0153819	processed_transcript	noncoding variant of a pt coding gene
NR_033386	KLHDC9	chr1	161068151	161070138	0	3.23422	-33.33	-8.99e+307	0.00151538	0.0135918	processed_transcript	noncoding variant of a pt coding gene
NR_045630	RGS5	chr1	163273996	163291581	0	3.36223	-33.33	-8.99e+307	0.000690444	0.0104058	processed_transcript	noncoding variant of a pt coding gene
NR_037606	MRPS14	chr1	174982094	174992591	0	0.949739	-33.33	-8.99e+307	0.00482564	0.0301786	processed_transcript	noncoding variant of a pt coding gene
NR_024171	MDM4	chr1	204485507	204527248	0	9.06289	-33.33	-8.99e+307	9.41458e-05	0.00450776	processed_transcript	noncoding variant of a pt coding gene
NR_049764	FBXO28	chr1	224301789	224349749	0	1.1542	-33.33	-8.99e+307	0.000948812	0.0111205	processed_transcript	noncoding variant of a pt coding gene
NR_027653	KLF6	chr10	3818188	3827473	0	2.86294	-33.33	-8.99e+307	0.000561598	0.00974289	processed_transcript	noncoding variant of a pt coding gene
NR_073127	AKR1E2	chr10	4868369	4890251	0	0.913175	-33.33	-8.99e+307	0.00861639	0.047991	processed_transcript	noncoding variant of a pt coding gene
NR_024581	ASB13	chr10	5680820	5708558	0	4.07168	-33.33	-8.99e+307	0.000376185	0.00809679	processed_transcript	noncoding variant of a pt coding gene
NR_073062	MCU	chr10	74451889	74647452	0	3.99239	-33.33	-8.99e+307	0.000588325	0.00991912	processed_transcript	host gene (miRNA)
NR_046296	BLOC1S2	chr10	102033035	102046116	0	8.42794	-33.33	-8.99e+307	0.000260502	0.00720936	processed_transcript	noncoding variant of a pt coding gene
NR_046314	BLOC1S2	chr10	102033035	102046469	0	3.28542	-33.33	-8.99e+307	0.000922911	0.010954	processed_transcript	noncoding variant of a pt coding gene
NR_073009	FGFR2	chr10	123237844	123357972	0	0.582559	-33.33	-8.99e+307	0.00251182	0.0185351	processed_transcript	noncoding variant of a pt coding gene
NR_033191	PPP2R2D	chr10	133747960	133770053	0	2.18391	-33.33	-8.99e+307	0.00159335	0.0139648	processed_transcript
NR_046330	TUBGCP2	chr10	135092134	135125841	0	1.21049	-33.33	-8.99e+307	0.00292402	0.0209352	processed_transcript	noncoding variant of a pt coding gene
NR_049759	IFITM3	chr11	319673	320914	0	5.8803	-33.33	-8.99e+307	0.00171253	0.0145436	processed_transcript	noncoding variant of a pt coding gene
NR_036542	CARS	chr11	3022152	3078681	0	0.581007	-33.33	-8.99e+307	0.00568562	0.0339446	processed_transcript	noncoding variant of a pt coding gene
NR_046382	ZNF195	chr11	3379157	3400452	0	1.59216	-33.33	-8.99e+307	0.00124092	0.012351	processed_transcript	noncoding variant of a pt coding gene
NR_024625	API5	chr11	43333505	43366080	0	4.73208	-33.33	-8.99e+307	0.000363026	0.00797712	processed_transcript	noncoding variant of a pt coding gene
NR_040008	CAPN1	chr11	64949304	64979477	0	10.5879	-33.33	-8.99e+307	0.000158093	0.0058123	processed_transcript	noncoding variant of a pt coding gene
NR_028024	CREBZF	chr11	85368608	85376182	0	1.92094	-33.33	-8.99e+307	0.000616287	0.0100393	processed_transcript	noncoding variant of a pt coding gene
NR_028025	CREBZF	chr11	85368608	85376182	0	2.98831	-33.33	-8.99e+307	0.000349635	0.00793162	processed_transcript	noncoding variant of a pt coding gene
NR_073464	MED21	chr12	27175455	27183606	0	0.607166	-33.33	-8.99e+307	0.00537686	0.0325743	processed_transcript	noncoding variant of a pt coding gene
NR_004854	AMN1	chr12	31824071	31882108	0	2.29616	-33.33	-8.99e+307	0.00109802	0.0117349	processed_transcript	noncoding variant of a pt coding gene
NR_073473	TWF1	chr12	44187526	44200178	0	1.83537	-33.33	-8.99e+307	0.000988062	0.011292	processed_transcript	noncoding variant of a pt coding gene
NR_026554	CALCOCO1	chr12	54104902	54121307	0	2.01099	-33.33	-8.99e+307	0.000996154	0.0113052	processed_transcript	noncoding variant of a pt coding gene
NR_040053	RNF41	chr12	56596288	56615715	0	3.12073	-33.33	-8.99e+307	0.000359541	0.00795236	processed_transcript	noncoding variant of a pt coding gene
NR_038265	PPFIA2	chr12	81652045	81906170	0	1.13663	-33.33	-8.99e+307	0.000577912	0.00985842	processed_transcript	noncoding variant of a pt coding gene
NR_037659	POC1B	chr12	89813498	89920039	0	3.67449	-33.33	-8.99e+307	0.00343004	0.023824	processed_transcript	noncoding variant of a pt coding gene
NR_037660	POC1B	chr12	89813498	89919344	0	14.1603	-33.33	-8.99e+307	0.000520535	0.0094132	processed_transcript	noncoding variant of a pt coding gene
NR_048555	PSMD9	chr12	122326637	122355771	0	0.700683	-33.33	-8.99e+307	0.00622469	0.0365289	processed_transcript	noncoding variant of a pt coding gene
NR_024600	DIABLO	chr12	122692209	122712068	0	0.692049	-33.33	-8.99e+307	0.00577057	0.034318	processed_transcript	noncoding variant of a pt coding gene
NR_036436	RSRC2	chr12	122989190	123011560	0	1.67056	-33.33	-8.99e+307	0.00182521	0.0151258	processed_transcript	noncoding variant of a pt coding gene
NR_037793	LRR1	chr14	50065415	50081390	0	0.803958	-33.33	-8.99e+307	0.00608714	0.0357965	processed_transcript	noncoding variant of a pt coding gene
NR_003256	ABCD4	chr14	74751980	74769767	0	2.35553	-33.33	-8.99e+307	0.000582648	0.00988609	processed_transcript	noncoding variant of a pt coding gene
NR_033814	DLST	chr14	75348594	75370450	0	2.55532	-33.33	-8.99e+307	0.000743774	0.0104746	processed_transcript	noncoding variant of a pt coding gene
NR_045209	DLST	chr14	75348594	75370450	0	2.92085	-33.33	-8.99e+307	0.000612016	0.0100239	processed_transcript	noncoding variant of a pt coding gene
NR_027513	CCNDBP1	chr15	43477466	43489375	0	0.727604	-33.33	-8.99e+307	0.00349342	0.0241277	processed_transcript	noncoding variant of a pt coding gene
NR_003105	ZWILCH	chr15	66797431	66841822	0	1.48026	-33.33	-8.99e+307	0.00149337	0.0135101	processed_transcript	noncoding variant of a pt coding gene
NR_027654	SMAD6	chr15	66994674	67074337	0	0.852137	-33.33	-8.99e+307	0.00217179	0.0167982	processed_transcript	noncoding variant of a pt coding gene
NR_046480	ROGDI	chr16	4846963	4852951	0	5.88747	-33.33	-8.99e+307	0.000404989	0.00835362	processed_transcript	noncoding variant of a pt coding gene
NR_047581	POLR3E	chr16	22308696	22346424	0	2.60673	-33.33	-8.99e+307	0.000829205	0.0106521	processed_transcript	noncoding variant of a pt coding gene
NR_074080	MAZ	chr16	29817858	29822504	0	7.38164	-33.33	-8.99e+307	0.000679122	0.0103807	processed_transcript	noncoding variant of a pt coding gene
NR_073480	ZNF689	chr16	30613879	30621707	0	0.655077	-33.33	-8.99e+307	0.00404192	0.0266729	processed_transcript	noncoding variant of a pt coding gene
NR_049749	ZNF267	chr16	31885079	31928629	0	2.32757	-33.33	-8.99e+307	0.000747294	0.0104746	processed_transcript	noncoding variant of a pt coding gene
NR_046431	CTC1	chr17	8128139	8151413	0	1.82439	-33.33	-8.99e+307	0.000490551	0.00918639	processed_transcript	noncoding variant of a pt coding gene
NR_026697	FAM134C	chr17	40731526	40761445	0	13.3976	-33.33	-8.99e+307	0.000235383	0.00694445	processed_transcript	noncoding variant of a pt coding gene
NR_027676	BRCA1	chr17	41196312	41277340	0	19.6861	-33.33	-8.99e+307	7.04725e-05	0.00380984	processed_transcript	noncoding variant of a pt coding gene
NR_028581	G6PC3	chr17	42148098	42153712	0	1.0168	-33.33	-8.99e+307	0.00380766	0.0256492	processed_transcript	noncoding variant of a pt coding gene
NR_073495	CUEDC1	chr17	55938604	55980750	0	0.740337	-33.33	-8.99e+307	0.00136978	0.0129046	processed_transcript	noncoding variant of a pt coding gene
NR_026641	INTS2	chr17	59942728	60005377	0	1.54021	-33.33	-8.99e+307	0.00087803	0.0107942	processed_transcript	noncoding variant of a pt coding gene
NR_024546	TXNL1	chr18	54270053	54305920	0	3.05193	-33.33	-8.99e+307	0.00165358	0.0142652	processed_transcript	noncoding variant of a pt coding gene
NR_023312	CIRBP	chr19	1269267	1274809	0	1.25415	-33.33	-8.99e+307	0.00148677	0.013485	processed_transcript	noncoding variant of a pt coding gene
NR_024247	MUM1	chr19	1356323	1378430	0	1.4717	-33.33	-8.99e+307	0.000712966	0.0104746	processed_transcript	noncoding variant of a pt coding gene
NR_073560	STXBP2	chr19	7701987	7712760	0	0.95091	-33.33	-8.99e+307	0.00362351	0.024755	processed_transcript	noncoding variant of a pt coding gene
NR_045690	C19orf12	chr19	30189793	30205963	0	1.74065	-33.33	-8.99e+307	0.000514978	0.00938317	processed_transcript	noncoding variant of a pt coding gene
NR_024018	ZNF30	chr19	35417807	35436076	0	5.01146	-33.33	-8.99e+307	0.000446128	0.0087899	processed_transcript	noncoding variant of a pt coding gene
NR_073052	DEDD2	chr19	42702745	42721944	0	3.52042	-33.33	-8.99e+307	0.000819555	0.0106392	processed_transcript	noncoding variant of a pt coding gene
NR_040006	CLPTM1	chr19	45458250	45496604	0	27.8568	-33.33	-8.99e+307	8.48411e-05	0.00422956	processed_transcript	noncoding variant of a pt coding gene
NR_027280	SAE1	chr19	47634115	47713893	0	1.60424	-33.33	-8.99e+307	0.00168289	0.0143903	processed_transcript	noncoding variant of a pt coding gene
NR_033397	PRMT1	chr19	50180409	50191707	0	1.4707	-33.33	-8.99e+307	0.00446646	0.0285575	processed_transcript	noncoding variant of a pt coding gene
NR_049752	ZNF211	chr19	58144535	58154147	0	0.559789	-33.33	-8.99e+307	0.00574585	0.0341951	processed_transcript	noncoding variant of a pt coding gene
NR_024080	ACP1	chr2	264869	278282	0	1.67863	-33.33	-8.99e+307	0.00405342	0.0267261	processed_transcript	noncoding variant of a pt coding gene
NR_003093	E2F6	chr2	11584501	11606297	0	1.78179	-33.33	-8.99e+307	0.000801437	0.0105969	processed_transcript	noncoding variant of a pt coding gene
NR_003094	E2F6	chr2	11584501	11606297	0	1.05728	-33.33	-8.99e+307	0.00154473	0.0137026	processed_transcript	noncoding variant of a pt coding gene
NR_027405	MTHFD2	chr2	74425690	74442424	0	0.89444	-33.33	-8.99e+307	0.00506075	0.0310838	processed_transcript	noncoding variant of a pt coding gene
NR_033179	TMEM150A	chr2	85825670	85829822	0	1.87117	-33.33	-8.99e+307	0.00108608	0.0117188	processed_transcript	noncoding variant of a pt coding gene
NR_045607	UXS1	chr2	106709759	106810795	0	10.3983	-33.33	-8.99e+307	0.000298899	0.00746375	processed_transcript	noncoding variant of a pt coding gene
NR_027671	UGGT1	chr2	128848782	128953249	0	0.928542	-33.33	-8.99e+307	0.000790806	0.010533	processed_transcript	noncoding variant of a pt coding gene
NR_045768	ATF2	chr2	175936978	176032934	0	2.87574	-33.33	-8.99e+307	0.000602944	0.00995755	processed_transcript	noncoding variant of a pt coding gene
NR_027850	MTX2	chr2	177134123	177202753	0	1.97175	-33.33	-8.99e+307	0.00214982	0.0167204	processed_transcript	noncoding variant of a pt coding gene
NR_048567	PPP1R1C	chr2	182818968	182982483	0	3.42126	-33.33	-8.99e+307	0.00130646	0.0125466	processed_transcript	noncoding variant of a pt coding gene
NR_048566	PPP1R1C	chr2	182850551	182996109	0	0.634252	-33.33	-8.99e+307	0.00281127	0.0202654	processed_transcript	noncoding variant of a pt coding gene
NR_045562	GULP1	chr2	189157390	189460652	0	8.74065	-33.33	-8.99e+307	0.000252949	0.00709855	processed_transcript	host gene (miRNA)
NR_045563	GULP1	chr2	189157390	189460652	0	2.84936	-33.33	-8.99e+307	0.000729945	0.0104746	processed_transcript	host gene (miRNA)
NR_073600	ZNF142	chr2	219502640	219524263	0	0.815518	-33.33	-8.99e+307	0.00120022	0.0122046	processed_transcript	noncoding variant of a pt coding gene
NR_028050	MTERFD2	chr2	242026509	242041747	0	1.02724	-33.33	-8.99e+307	0.00252393	0.0185919	processed_transcript	noncoding variant of a pt coding gene
NR_037941	STX16	chr20	57226309	57254582	0	32.9268	-33.33	-8.99e+307	6.42984e-05	0.00362436	processed_transcript	noncoding variant of a pt coding gene
NR_027672	ADARB1	chr21	46494493	46646478	0	2.42231	-33.33	-8.99e+307	0.000805142	0.0106015	processed_transcript	noncoding variant of a pt coding gene
NR_027673	ADARB1	chr21	46494493	46646478	0	2.0798	-33.33	-8.99e+307	0.000700143	0.0104058	processed_transcript	noncoding variant of a pt coding gene
NR_075073	SETMAR	chr3	4344988	4358949	0	2.52431	-33.33	-8.99e+307	0.00152902	0.0136227	processed_transcript	noncoding variant of a pt coding gene
NR_024022	SETMAR	chr3	4345297	4358949	0	2.06235	-33.33	-8.99e+307	0.00120145	0.0122046	processed_transcript	noncoding variant of a pt coding gene
NR_046352	CNOT10	chr3	32726637	32815367	0	0.946164	-33.33	-8.99e+307	0.00373185	0.0253105	processed_transcript	noncoding variant of a pt coding gene
NR_047580	TKT	chr3	53259653	53290130	0	29.8681	-33.33	-8.99e+307	0.000141384	0.00560993	processed_transcript	noncoding variant of a pt coding gene
NR_049756	RPP14	chr3	58291972	58305920	0	1.32298	-33.33	-8.99e+307	0.00151721	0.0135918	processed_transcript	noncoding variant of a pt coding gene
NR_049758	RPP14	chr3	58291972	58305920	0	10.4982	-33.33	-8.99e+307	0.000221956	0.00681569	processed_transcript	noncoding variant of a pt coding gene
NR_073506	TMEM39A	chr3	119147807	119182529	0	1.40068	-33.33	-8.99e+307	0.000812175	0.0106276	processed_transcript	noncoding variant of a pt coding gene
NR_033434	UMPS	chr3	124449213	124468119	0	0.616018	-33.33	-8.99e+307	0.00161163	0.0140604	processed_transcript	noncoding variant of a pt coding gene
NR_073375	MCM2	chr3	127317200	127341278	0	6.06505	-33.33	-8.99e+307	0.000294416	0.00746375	processed_transcript	noncoding variant of a pt coding gene
NR_033426	ACAD9	chr3	128598333	128631957	0	1.47181	-33.33	-8.99e+307	0.00164128	0.0142002	processed_transcript	noncoding variant of a pt coding gene
NR_037702	RNF7	chr3	141457051	141465645	0	3.27323	-33.33	-8.99e+307	0.000796672	0.0105642	processed_transcript	noncoding variant of a pt coding gene
NR_037703	RNF7	chr3	141457051	141465645	0	2.00741	-33.33	-8.99e+307	0.00152781	0.0136227	processed_transcript	noncoding variant of a pt coding gene
NR_024533	ALG3	chr3	183960117	183966759	0	4.22332	-33.33	-8.99e+307	0.00102046	0.0114417	processed_transcript	noncoding variant of a pt coding gene
NR_024534	ALG3	chr3	183960117	183966759	0	3.91549	-33.33	-8.99e+307	0.0010553	0.0115794	processed_transcript	noncoding variant of a pt coding gene
NR_046335	FAM193A	chr4	2627159	2734302	0	5.32359	-33.33	-8.99e+307	0.000358195	0.00793302	processed_transcript	noncoding variant of a pt coding gene
NR_045644	SMARCAD1	chr4	95129235	95212443	0	3.60702	-33.33	-8.99e+307	0.000349353	0.00793162	processed_transcript	noncoding variant of a pt coding gene
NR_073105	ITGA2	chr5	52285156	52390609	0	1.1911	-33.33	-8.99e+307	0.000846378	0.0107511	processed_transcript	noncoding variant of a pt coding gene
NR_003149	GPR98	chr5	89854617	90460033	0	7.1038	-33.33	-8.99e+307	7.0441e-05	0.00380984	processed_transcript	noncoding variant of a pt coding gene
NR_074081	PPIP5K2	chr5	102455958	102539224	0	2.32289	-33.33	-8.99e+307	0.00049387	0.00922804	processed_transcript	noncoding variant of a pt coding gene
NR_033362	ATG12	chr5	115163894	115177548	0	1.01682	-33.33	-8.99e+307	0.00139132	0.0130346	processed_transcript	noncoding variant of a pt coding gene
NR_073603	ATG12	chr5	115163894	115177548	0	1.07835	-33.33	-8.99e+307	0.00122876	0.0122894	processed_transcript	noncoding variant of a pt coding gene
NR_073111	SERPINB1	chr6	2832566	2842283	0	0.77708	-33.33	-8.99e+307	0.00455428	0.0290323	processed_transcript	noncoding variant of a pt coding gene
NR_073112	SERPINB1	chr6	2832566	2842283	0	1.76303	-33.33	-8.99e+307	0.00134511	0.0127505	processed_transcript	noncoding variant of a pt coding gene
NR_026650	BPHL	chr6	3118926	3153432	0	0.912092	-33.33	-8.99e+307	0.0051489	0.0314761	processed_transcript	noncoding variant of a pt coding gene
NR_026736	C6orf52	chr6	10671651	10695030	0	3.1314	-33.33	-8.99e+307	0.00262863	0.0192287	processed_transcript	noncoding variant of a pt coding gene
NR_036448	DTNBP1	chr6	15523801	15663289	0	1.05033	-33.33	-8.99e+307	0.00429922	0.0277728	processed_transcript	noncoding variant of a pt coding gene
NR_038190	AGER	chr6	32148745	32152099	0	0.969442	-33.33	-8.99e+307	0.0050381	0.0309898	processed_transcript	noncoding variant of a pt coding gene
NR_034069	SRPK1	chr6	35800811	35888957	0	2.69594	-33.33	-8.99e+307	0.000668428	0.0103499	processed_transcript	noncoding variant of a pt coding gene
NR_040101	KLHDC3	chr6	42981841	42989036	0	1.17805	-33.33	-8.99e+307	0.00341301	0.0237502	processed_transcript	noncoding variant of a pt coding gene
NR_027394	TJAP1	chr6	43445261	43474294	0	1.39739	-33.33	-8.99e+307	0.00146516	0.0134279	processed_transcript	noncoding variant of a pt coding gene
NR_075098	HEATR2	chr7	766338	826116	0	6.43221	-33.33	-8.99e+307	0.000217625	0.00678773	processed_transcript	noncoding variant of a pt coding gene
NR_003085	PMS2	chr7	6012870	6048737	0	3.295	-33.33	-8.99e+307	0.000850317	0.0107511	processed_transcript	noncoding variant of a pt coding gene
NR_046478	FKBP14	chr7	30050199	30066417	0	1.38784	-33.33	-8.99e+307	0.000584298	0.00988609	processed_transcript	noncoding variant of a pt coding gene
NR_036682	BCL7B	chr7	72950683	72971602	0	1.76693	-33.33	-8.99e+307	0.00222208	0.0170775	processed_transcript	noncoding variant of a pt coding gene
NR_073000	ACTR3B	chr7	152456834	152552464	0	3.098	-33.33	-8.99e+307	0.000735198	0.0104746	processed_transcript	noncoding variant of a pt coding gene
NR_073119	UBE2W	chr8	74698455	74791145	0	0.856466	-33.33	-8.99e+307	0.000738623	0.0104746	processed_transcript	noncoding variant of a pt coding gene
NR_033334	TMEM70	chr8	74888377	74895018	0	8.56139	-33.33	-8.99e+307	0.00033123	0.00774278	processed_transcript	noncoding variant of a pt coding gene
NR_024522	TMEM67	chr8	94767072	94831460	0	3.20917	-33.33	-8.99e+307	0.000616638	0.0100393	processed_transcript	noncoding variant of a pt coding gene
NR_046337	MELK	chr9	36572859	36677680	0	1.58266	-33.33	-8.99e+307	0.00174031	0.0146656	processed_transcript	noncoding variant of a pt coding gene
NR_046421	IDNK	chr9	86237964	86259045	0	5.48804	-33.33	-8.99e+307	0.00115119	0.0120404	processed_transcript	noncoding variant of a pt coding gene
NR_046422	IDNK	chr9	86237964	86259045	0	1.75179	-33.33	-8.99e+307	0.00189724	0.0155526	processed_transcript	noncoding variant of a pt coding gene
NR_027261	POLE3	chr9	116169518	116172955	0	1.08917	-33.33	-8.99e+307	0.00313548	0.0220922	processed_transcript	noncoding variant of a pt coding gene
NR_073037	STOM	chr9	124101266	124132582	0	1.13052	-33.33	-8.99e+307	0.00179882	0.0150008	processed_transcript	noncoding variant of a pt coding gene
NR_072983	DOLPP1	chr9	131843383	131852717	0	0.878921	-33.33	-8.99e+307	0.0047055	0.0296695	processed_transcript	noncoding variant of a pt coding gene
NR_051968	MRPS2	chr9	138392477	138396519	0	0.97883	-33.33	-8.99e+307	0.00517395	0.031558	processed_transcript	noncoding variant of a pt coding gene
NR_051969	MRPS2	chr9	138392477	138396519	0	0.689353	-33.33	-8.99e+307	0.00851782	0.0475362	processed_transcript	noncoding variant of a pt coding gene
NR_045721	MAN1B1	chr9	139981379	140003639	0	2.46905	-33.33	-8.99e+307	0.000563933	0.00974289	processed_transcript	noncoding variant of a pt coding gene
NR_033669	ARMCX6	chrX	100870108	100872991	0	2.41776	-33.33	-8.99e+307	0.00324404	0.0227056	processed_transcript	noncoding variant of a pt coding gene
NR_028477	RBMX	chrX	135955606	135962939	0	1.733	-33.33	-8.99e+307	0.00195177	0.0158378	processed_transcript	noncoding variant of a pt coding gene
NR_024560	MAPT-IT1	chr17	43973149	43976164	0	2.1154	-33.33	-8.99e+307	0.000540228	0.00953555	sense_intronic	might encode a small polypeptide (69 aa), within MAPT gene
NR_038937	LOC100505761	chr10	104209574	104216050	0	0.976287	-33.33	-8.99e+307	0.00670221	0.0388042	sense_overlapping
NR_030345	MIR614	chr12	13068763	13068852	0	473.39	-33.33	-8.99e+307	0.00303499	0.0215285	small RNA	miRNA
NR_033335	SNORA70G	chr12	69021014	69021155	0	94.8777	-33.33	-8.99e+307	0.00303499	0.0215285	small RNA	snoRNA
NR_000013	SNORD42B	chr17	27047568	27047634	0	781.771	-33.33	-8.99e+307	0.00627746	0.0367107	small RNA	snoRNA
NR_029493	MIR21	chr17	57918627	57918698	0	2588.72	-33.33	-8.99e+307	0.00119812	0.0122046	small RNA	miRNA
NR_030375	MIR645	chr20	49202323	49202416	0	152.083	-33.33	-8.99e+307	0.00715294	0.0409357	small RNA	miRNA
NR_002989	SNORA81	chr3	186504464	186504641	0	32.4813	-33.33	-8.99e+307	0.00441438	0.0282795	small RNA	snoRNA
NR_031609	MIR1204	chr8	128808208	128808274	0	694.908	-33.33	-8.99e+307	0.00793067	0.0446707	small RNA	miRNA
NR_003009	SCARNA8	chr9	19063654	19063784	0	78.6722	-33.33	-8.99e+307	0.00491164	0.0304006	small RNA	scaRNA
NR_039774	MIR3978	chrX	109325346	109325446	0	157.231	-33.33	-8.99e+307	0.00793067	0.0446707	small RNA	miRNA
NR_002819	MALAT1	chr11	65265233	65273939	11827.5	6017.21	0.974972

## Sheet: Gencode_ncRNAs
Supplementary Table 3.2 List of differentially expressed ncRNAs annotated by ENCODE/GENCODE v.17 (June 2013)									EdgeR statistics?
Ensembl Transcript ID	Ensembl Gene ID	Associated Gene Name	Associated Transcript Name	Chromosome	Gene Start (bp)	Gene End (bp)	Transcript Start (bp)	Transcript End (bp)	FC	logCPM	PValue	FDR	MCF7 CPM	MCFS CPM	TOT CPM	ncRNA_class	Additional_notes
ENST00000424138	ENSG00000227466	RP11-397C12.1	RP11-397C12.1-001	chr1	66508183	66516401	66508183	66516401	-9.912	2.688	0	0	11	0	11	antisense
ENST00000532087	ENSG00000237416	RP11-465K1.2	RP11-465K1.2-002	chr1	95302304	95320982	95308664	95320982	1.855	1.908	0.001	0.044	2	6	8	antisense
ENST00000421254	ENSG00000236137	RP11-27K13.3	RP11-27K13.3-002	chr1	117568104	117602112	117568919	117575143	-2.684	3.761	0	0	22	3	25	antisense
ENST00000421955	ENSG00000236943	RP11-640M9.1	RP11-640M9.1-014	chr1	144456138	144521970	144461396	144470546	2.926	1.742	0	0	1	7	8	antisense
ENST00000428309	ENSG00000236943	RP11-640M9.1	RP11-640M9.1-012	chr1	144456138	144521970	144461400	144470218	2.282	1.407	0	0.016	1	5	6	antisense
ENST00000411941	ENSG00000236943	RP11-640M9.1	RP11-640M9.1-007	chr1	144456138	144521970	144506277	144521002	2.12	4.51	0	0	9	38	47	antisense
ENST00000458262	ENSG00000236943	RP11-640M9.1	RP11-640M9.1-019	chr1	144456138	144521970	144516419	144520983	2.042	2.912	0	0.003	3	13	16	antisense
ENST00000435404	ENSG00000236943	RP11-640M9.1	RP11-640M9.1-006	chr1	144456138	144521970	144505804	144520841	2.022	4.531	0	0.001	9	38	47	antisense
ENST00000426786	ENSG00000236943	RP11-640M9.1	RP11-640M9.1-017	chr1	144456138	144521970	144481627	144521970	1.776	5.327	0	0.003	18	63	81	antisense
ENST00000444883	ENSG00000236943	RP11-640M9.1	RP11-640M9.1-016	chr1	144456138	144521970	144506091	144516503	1.713	3.915	0	0.01	7	24	31	antisense
ENST00000442509	ENSG00000236943	RP11-640M9.1	RP11-640M9.1-003	chr1	144456138	144521970	144480744	144520993	1.54	5.507	0	0.015	23	68	92	antisense
ENST00000430014	ENSG00000236943	RP11-640M9.1	RP11-640M9.1-001	chr1	144456138	144521970	144456138	144521291	1.526	5.921	0	0.015	31	90	122	antisense
ENST00000437785	ENSG00000236943	RP11-640M9.1	RP11-640M9.1-002	chr1	144456138	144521970	144456645	144520983	1.503	5.918	0	0.018	32	90	122	antisense
ENST00000411760	ENSG00000236943	RP11-640M9.1	RP11-640M9.1-004	chr1	144456138	144521970	144480741	144520919	1.41	5.337	0.001	0.039	22	59	82	antisense
ENST00000414344	ENSG00000236943	RP11-640M9.1	RP11-640M9.1-018	chr1	144456138	144521970	144481555	144521271	1.378	5.342	0.001	0.047	23	59	82	antisense
ENST00000420695	ENSG00000238279	BX470102.3	BX470102.3-008	chr1	153506079	153507591	153506079	153507591	2.84	2.417	0	0	1	10	12	antisense
ENST00000452178	ENSG00000225811	RP11-547I7.1	RP11-547I7.1-001	chr1	190234028	190331400	190234028	190331400	-1.746	7.8	0	0.002	342	102	444	antisense
ENST00000413035	ENSG00000231871	IPO9-AS1	IPO9-AS1-001	chr1	201657387	201798687	201657387	201798687	-1.759	10.216	0	0.002	1835	542	2378	antisense
ENST00000414452	ENSG00000232480	RP11-224O19.2	RP11-224O19.2-001	chr1	218517538	218519020	218517538	218519020	-3.355	1.906	0	0.001	6	1	6	antisense
ENST00000427859	ENSG00000233355	CHRM3-AS2	CHRM3-AS2-001	chr1	239866684	239893765	239867192	239882366	3.547	4.653	0	0	4	48	52	antisense
ENST00000458325	ENSG00000233355	CHRM3-AS2	CHRM3-AS2-003	chr1	239866684	239893765	239870424	239882419	3.74	4.719	0	0	4	50	54	antisense
ENST00000423551	ENSG00000233968	RP11-354E11.2	RP11-354E11.2-003	chr10	19999257	20017479	20010907	20017479	-1.612	3.931	0.001	0.026	22	7	29	antisense
ENST00000451713	ENSG00000233968	RP11-354E11.2	RP11-354E11.2-001	chr10	19999257	20017479	19999257	20017479	-1.826	6.056	0	0.002	103	29	131	antisense
ENST00000451584	ENSG00000238246	RP11-575A19.2	RP11-575A19.2-001	chr10	20359734	20380713	20359734	20380713	-1.516	7.252	0	0.015	225	79	303	antisense
ENST00000506914	ENSG00000231187	RP11-38L15.3	RP11-38L15.3-002	chr10	46951472	46966835	46951472	46966835	1.666	5.979	0	0.005	30	97	127	antisense
ENST00000389640	ENSG00000237233	RP11-809M12.1	RP11-809M12.1-001	chr10	63212397	63241714	63212397	63241714	-3.868	1.006	0.001	0.023	3	0	3	antisense
ENST00000426234	ENSG00000236467	RP11-443A13.5	RP11-443A13.5-002	chr10	78647802	78740382	78664583	78709221	2.391	5.483	0	0	15	76	91	antisense
ENST00000429850	ENSG00000236467	RP11-443A13.5	RP11-443A13.5-003	chr10	78647802	78740382	78647802	78664889	1.637	3.102	0.001	0.028	4	13	18	antisense
ENST00000418515	ENSG00000225652	RP11-619F23.2	RP11-619F23.2-001	chr10	79114162	79136371	79114162	79136371	3.579	5.869	0	0	9	109	118	antisense
ENST00000440589	ENSG00000229458	RP11-202D18.2	RP11-202D18.2-001	chr10	83983969	83988935	83983969	83988935	-2.107	2.882	0	0.008	11	3	13	antisense
ENST00000532946	ENSG00000255108	AP006621.8	AP006621.8-001	chr11	823634	832883	823634	832883	2.118	2.21	0	0.006	2	8	10	antisense
ENST00000532061	ENSG00000255177	RP11-532E4.2	RP11-532E4.2-001	chr11	1263491	1270906	1263491	1270906	2.82	8.362	0	0	82	578	659	antisense
ENST00000521394	ENSG00000253973	RP11-467K18.2	RP11-467K18.2-002	chr11	9025709	9086701	9078798	9086701	-1.771	3.743	0	0.013	20	6	25	antisense
ENST00000531592	ENSG00000253973	RP11-467K18.2	RP11-467K18.2-001	chr11	9025709	9086701	9025709	9078831	-1.834	7.763	0	0.001	338	95	433	antisense
ENST00000533009	ENSG00000255252	RP1-65P5.3	RP1-65P5.3-001	chr11	32118689	32126637	32118689	32126637	1.42	4.816	0.001	0.041	15	41	57	antisense
ENST00000499390	ENSG00000247867	CTD-2530H12.1	CTD-2530H12.1-001	chr11	75469500	75479692	75469500	75479692	-2.31	2.598	0	0.005	9	2	11	antisense
ENST00000533669	ENSG00000255311	RP11-160H12.2	RP11-160H12.2-001	chr11	83354645	83436433	83356773	83436433	-1.888	6.278	0	0.001	121	33	154	antisense
ENST00000534275	ENSG00000254787	CTD-2537O9.1	CTD-2537O9.1-001	chr11	84431869	84511744	84431869	84511744	-2.083	8.431	0	0	557	131	688	antisense
ENST00000532123	ENSG00000255555	AP000857.3	AP000857.3-001	chr11	84647733	84666749	84647733	84666749	-2.055	6.77	0	0	175	42	217	antisense
ENST00000531414	ENSG00000255005	RP11-90K17.2	RP11-90K17.2-001	chr11	85627545	85634725	85627545	85634725	-2.977	6.137	0	0	123	16	139	antisense
ENST00000544415	ENSG00000256025	CACNA1C-AS4	CACNA1C-AS4-001	chr12	2329703	2332645	2329703	2332645	-2.443	2.704	0	0.002	10	2	12	antisense
ENST00000546259	ENSG00000256442	RP11-705C15.4	RP11-705C15.4-001	chr12	9799610	9800605	9799610	9800605	-2.345	2.334	0	0.011	7	1	9	antisense
ENST00000444324	ENSG00000256339	RP11-233G1.4	RP11-233G1.4-001	chr12	14994026	14997642	14994026	14997642	-3.941	1.893	0	0	6	0	6	antisense
ENST00000541892	ENSG00000256564	RP11-424M22.3	RP11-424M22.3-001	chr12	16720345	16726874	16720345	16726874	3.521	4.672	0	0	4	48	52	antisense
ENST00000542489	ENSG00000255644	RP11-59N23.1	RP11-59N23.1-001	chr12	21912914	21919639	21912914	21919639	-3.665	4.612	0	0	43	3	47	antisense
ENST00000453875	ENSG00000228630	HOTAIR	HOTAIR-004	chr12	54356092	54368740	54357685	54361139	-7.081	0.271	0.001	0.045	2	0	2	antisense
ENST00000478808	ENSG00000256262	USP30-AS1	USP30-AS1-001	chr12	109490155	109491757	109490155	109491757	4.474	-0.452	0.001	0.03	0	2	2	antisense
ENST00000535921	ENSG00000256609	RP11-64B16.4	RP11-64B16.4-001	chr12	119619853	119621064	119619853	119621064	-2.722	2.031	0	0.004	6	1	7	antisense
ENST00000428086	ENSG00000232685	LINC00442	LINC00442-001	chr13	19582399	19586699	19582404	19585989	-2.439	2.408	0	0.006	8	1	9	antisense
ENST00000435039	ENSG00000205861	C1QTNF9B-AS1	C1QTNF9B-AS1-201	chr13	24463028	24471402	24463592	24466242	4.585	2.056	0	0	0	9	10	antisense
ENST00000382133	ENSG00000205861	C1QTNF9B-AS1	C1QTNF9B-AS1-002	chr13	24463028	24471402	24463028	24466243	3.866	2.112	0	0	1	9	10	antisense
ENST00000428419	ENSG00000237637	FRY-AS1	FRY-AS1-001	chr13	32599451	32605776	32599451	32605776	2.122	3.296	0	0.001	4	17	21	antisense
ENST00000448887	ENSG00000225350	FREM2-AS1	FREM2-AS1-001	chr13	39395935	39401707	39395935	39401707	-1.83	4.796	0	0.003	42	12	54	antisense
ENST00000436329	ENSG00000236520	GPC6-AS1	GPC6-AS1-001	chr13	94806447	94840245	94806447	94840245	-2.71	5.75	0	0	92	14	106	antisense
ENST00000439299	ENSG00000236242	MYO16-AS1	MYO16-AS1-001	chr13	109816250	109853831	109816250	109853831	-2.397	4.888	0	0	48	9	57	antisense
ENST00000446442	ENSG00000232684	ATP11A-AS1	ATP11A-AS1-001	chr13	113399763	113409007	113399763	113409007	-1.768	2.713	0.001	0.047	9	3	12	antisense
ENST00000481898	ENSG00000175061	C17orf76-AS1	C17orf76-AS1-002	chr17	16342136	16381992	16342301	16345342	-1.886	3.048	0	0.018	12	3	15	antisense
ENST00000475947	ENSG00000175061	C17orf76-AS1	C17orf76-AS1-010	chr17	16342136	16381992	16342300	16345047	-2.417	2.019	0	0.016	6	1	7	antisense
ENST00000525111	ENSG00000255509	RP11-445F12.1	RP11-445F12.1-001	chr17	35218935	35293960	35289409	35293921	2.904	0.899	0	0.003	0	4	4	antisense
ENST00000427995	ENSG00000236383	LINC00854	LINC00854-002	chr17	41368960	41383338	41368960	41376546	1.949	4.957	0	0.001	13	50	63	antisense
ENST00000421610	ENSG00000235300	AC090627.1	AC090627.1-001	chr17	46371709	46386124	46371709	46385191	-2.809	2.101	0	0.003	6	1	7	antisense
ENST00000501583	ENSG00000248000	AC138128.1	AC138128.1-201	chr19	45976341	45978414	45976341	45978414	-4.839	4.495	0	0	41	1	43	antisense
ENST00000412712	ENSG00000235092	AC011747.7	AC011747.7-001	chr2	8806766	8821993	8806766	8818464	-2.243	4.734	0	0	43	9	51	antisense
ENST00000449780	ENSG00000234579	AC009305.1	AC009305.1-001	chr2	31209805	31214292	31209805	31214292	3.559	1.051	0	0	0	4	5	antisense
ENST00000447423	ENSG00000233251	AC007743.1	AC007743.1-004	chr2	56400669	56412905	56402686	56412048	-2.934	2.813	0	0	11	1	12	antisense
ENST00000434301	ENSG00000230393	AC092667.2	AC092667.2-001	chr2	100721381	100723966	100721381	100723966	6.689	1.678	0	0	0	8	8	antisense
ENST00000458252	ENSG00000231536	AC123886.2	AC123886.2-001	chr2	111368493	111369981	111368493	111369981	7.147	-0.547	0.001	0.047	0	2	2	antisense
ENST00000450509	ENSG00000230065	AC010974.3	AC010974.3-001	chr2	133418099	133424563	133418099	133424563	-1.718	3.659	0.001	0.019	18	6	24	antisense
ENST00000412835	ENSG00000236449	AC018890.6	AC018890.6-001	chr2	175411869	175639555	175412102	175530417	-3.551	7.601	0	0	356	30	386	antisense
ENST00000454203	ENSG00000237798	AC010894.5	AC010894.5-001	chr2	175439955	175452454	175439955	175452454	-2.368	2.992	0	0.002	12	2	14	antisense
ENST00000429929	ENSG00000231646	AC008174.3	AC008174.3-002	chr2	186648418	186664878	186652747	186664878	2.297	2.496	0	0.001	2	10	12	antisense
ENST00000436557	ENSG00000231646	AC008174.3	AC008174.3-001	chr2	186648418	186664878	186648418	186664877	1.525	3.645	0.001	0.038	7	19	26	antisense
ENST00000428032	ENSG00000228509	AC006460.2	AC006460.2-001	chr2	191541670	191573442	191542023	191566272	1.507	3.994	0.001	0.032	8	24	33	antisense
ENST00000420134	ENSG00000229267	AC072062.1	AC072062.1-002	chr2	215674953	215827998	215825116	215826786	1.979	2.374	0	0.009	2	9	11	antisense
ENST00000419251	ENSG00000227769	AC072062.3	AC072062.3-002	chr2	215886722	215906980	215887284	215887842	3.693	0.909	0	0	0	4	4	antisense
ENST00000437897	ENSG00000227769	AC072062.3	AC072062.3-001	chr2	215886722	215906980	215886722	215906980	3.463	6.75	0	0	18	199	217	antisense
ENST00000455291	ENSG00000235914	MACROD2-AS1	MACROD2-AS1-001	chr20	14864899	14910161	14864899	14910132	-1.46	8.039	0.001	0.02	385	140	525	antisense
ENST00000439451	ENSG00000235914	MACROD2-AS1	MACROD2-AS1-002	chr20	14864899	14910161	14885587	14910161	-1.647	6.887	0	0.006	178	57	235	antisense
ENST00000441428	ENSG00000237832	RP5-974N19.1	RP5-974N19.1-001	chr20	14914489	14916009	14914489	14916009	-1.482	5.133	0.001	0.03	51	18	69	antisense
ENST00000442884	ENSG00000234832	RP3-322G13.7	RP3-322G13.7-001	chr20	23327578	23332123	23327578	23332123	-2.229	2.533	0	0.009	8	2	10	antisense
ENST00000445420	ENSG00000244558	RP11-445H22.4	RP11-445H22.4-003	chr20	43323533	43374662	43323843	43374636	-1.499	4.982	0.001	0.029	46	16	62	antisense
ENST00000427598	ENSG00000244558	RP11-445H22.4	RP11-445H22.4-002	chr20	43323533	43374662	43323533	43367537	-1.643	4.906	0	0.011	44	14	58	antisense
ENST00000427303	ENSG00000244558	RP11-445H22.4	RP11-445H22.4-001	chr20	43323533	43374662	43340503	43374662	-2.096	4.723	0	0	41	10	51	antisense
ENST00000424434	ENSG00000225806	RP1-309F20.3	RP1-309F20.3-002	chr20	57438583	57463864	57456805	57463864	-2.532	1.878	0	0.014	5	1	6	antisense
ENST00000446301	ENSG00000229047	AF127577.10	AF127577.10-001	chr21	16333630	16336554	16333630	16336554	-2.089	7.186	0	0	234	55	290	antisense
ENST00000436429	ENSG00000231201	AF127577.11	AF127577.11-001	chr21	16343791	16365175	16343791	16365175	-2.202	8.38	0	0	546	119	664	antisense
ENST00000422749	ENSG00000235123	DSCAM-AS1	DSCAM-AS1-002	chr21	41755010	41757285	41755010	41757285	-1.398	8.076	0.001	0.031	390	148	538	antisense
ENST00000444046	ENSG00000235123	DSCAM-AS1	DSCAM-AS1-003	chr21	41755010	41757285	41755010	41757285	-1.421	8.124	0.001	0.026	405	151	557	antisense
ENST00000455354	ENSG00000235123	DSCAM-AS1	DSCAM-AS1-004	chr21	41755010	41757285	41755010	41757285	-1.434	8.143	0.001	0.024	412	152	564	antisense
ENST00000448927	ENSG00000184441	AP001062.7	AP001062.7-001	chr21	45751117	45755734	45751117	45755734	2.154	2.025	0	0.009	2	7	9	antisense
ENST00000451035	ENSG00000235890	TSPEAR-AS1	TSPEAR-AS1-001	chr21	45926690	45935738	45926690	45935738	5.387	0.335	0	0	0	3	3	antisense
ENST00000444982	ENSG00000229673	LL22NC01-116C6.1	LL22NC01-116C6.1-001	chr22	33179163	33180968	33179163	33180968	4.516	0.954	0	0	0	4	5	antisense
ENST00000452639	ENSG00000232354	VIPR1-AS1	VIPR1-AS1-001	chr3	42548016	42574098	42548142	42574098	3.301	3.34	0	0	2	20	22	antisense
ENST00000488201	ENSG00000241359	SYNPR-AS1	SYNPR-AS1-001	chr3	63409272	63535727	63409272	63535727	3.529	7.896	0	0	38	440	478	antisense
ENST00000490375	ENSG00000240032	RP11-274H2.3	RP11-274H2.3-001	chr3	145784131	145786972	145784131	145786972	-4.84	3.186	0	0	16	1	16	antisense
ENST00000489011	ENSG00000244468	RP11-206M11.7	RP11-206M11.7-001	chr3	149002569	149051440	149002569	149051440	3.737	8.953	0	0	69	924	993	antisense
ENST00000424690	ENSG00000226779	NAALADL2-AS2	NAALADL2-AS2-001	chr3	174952651	174988885	174952651	174988885	-1.701	6.318	0	0.004	121	37	158	antisense
ENST00000426315	ENSG00000225552	NAALADL2-AS1	NAALADL2-AS1-001	chr3	175490933	175494121	175490933	175494121	-2.528	1.594	0.001	0.035	4	1	5	antisense
ENST00000437488	ENSG00000237978	RP11-385J1.2	RP11-385J1.2-001	chr3	178244293	178578193	178244293	178578140	1.803	10.323	0	0.001	571	1993	2564	antisense
ENST00000432385	ENSG00000237978	RP11-385J1.2	RP11-385J1.2-005	chr3	178244293	178578193	178447072	178577338	1.329	7.971	0.002	0.049	143	359	502	antisense
ENST00000488882	ENSG00000240063	RP11-225N10.1	RP11-225N10.1-001	chr3	182501024	182511182	182501024	182511182	-1.705	3.051	0.001	0.044	12	4	15	antisense
ENST00000453370	ENSG00000234197	ETV5-AS1	ETV5-AS1-001	chr3	185796959	185798736	185796959	185798736	4.296	2.943	0	0	1	16	17	antisense
ENST00000503034	ENSG00000248936	RP11-36B15.1	RP11-36B15.1-001	chr4	37589709	37590497	37589709	37590497	-3.064	1.17	0.001	0.024	3	0	3	antisense
ENST00000510419	ENSG00000249942	AC142293.3	AC142293.3-001	chr4	75418301	75514664	75418301	75514664	-3.51	6.769	0	0	198	17	216	antisense
ENST00000508031	ENSG00000249717	RP11-44F21.3	RP11-44F21.3-001	chr4	75881184	75895572	75881184	75895572	2.182	4.222	0	0	7	31	38	antisense
ENST00000500765	ENSG00000248019	FAM13A-AS1	FAM13A-AS1-002	chr4	89630940	89651254	89630940	89651254	-1.504	5.739	0.001	0.022	78	27	105	antisense
ENST00000514879	ENSG00000250522	AC004066.3	AC004066.3-001	chr4	106461347	106473512	106461347	106473512	3.077	1.982	0	0	1	8	9	antisense
ENST00000510767	ENSG00000250033	SLC7A11-AS1	SLC7A11-AS1-001	chr4	138978618	139099331	139010168	139099331	1.972	5.885	0	0	24	95	119	antisense
ENST00000512786	ENSG00000250033	SLC7A11-AS1	SLC7A11-AS1-003	chr4	138978618	139099331	139026549	139095731	1.88	5.548	0	0.001	20	74	94	antisense
ENST00000514752	ENSG00000250033	SLC7A11-AS1	SLC7A11-AS1-004	chr4	138978618	139099331	139026873	139090561	1.941	5.005	0	0.001	13	52	65	antisense
ENST00000417474	ENSG00000250910	AC097467.2	AC097467.2-001	chr4	156226119	156302498	156275368	156281613	1.512	3.649	0.001	0.038	7	19	26	antisense
ENST00000508955	ENSG00000249955	RP11-6E9.4	RP11-6E9.4-001	chr4	170902898	170914957	170902898	170914957	2.435	5.24	0	0	12	65	77	antisense
ENST00000500224	ENSG00000247345	RP11-266N13.2	RP11-266N13.2-001	chr5	58335588	58359330	58335588	58359330	1.612	5.591	0	0.009	24	73	97	antisense
ENST00000513235	ENSG00000250240	CTD-2154I11.2	CTD-2154I11.2-001	chr5	95036953	95067999	95052686	95067991	-1.794	3.672	0	0.013	19	5	24	antisense
ENST00000512486	ENSG00000250240	CTD-2154I11.2	CTD-2154I11.2-002	chr5	95036953	95067999	95036953	95067999	-2.051	5.375	0	0	65	16	81	antisense
ENST00000506562	ENSG00000248758	CTD-2215E18.2	CTD-2215E18.2-001	chr5	96523794	96537584	96523794	96537584	1.402	6.337	0.001	0.034	45	118	162	antisense
ENST00000514411	ENSG00000250882	CTC-459M5.1	CTC-459M5.1-001	chr5	111509267	111511245	111509267	111511245	1.958	3.015	0	0.005	3	13	17	antisense
ENST00000506875	ENSG00000251187	CTC-459M5.2	CTC-459M5.2-002	chr5	111527717	111545836	111527883	111542760	2.879	5.442	0	0	11	78	88	antisense
ENST00000505825	ENSG00000251187	CTC-459M5.2	CTC-459M5.2-003	chr5	111527717	111545836	111540134	111545836	2.488	3.553	0	0	4	21	25	antisense
ENST00000515563	ENSG00000251187	CTC-459M5.2	CTC-459M5.2-001	chr5	111527717	111545836	111527717	111532693	1.88	2.844	0	0.01	3	12	15	antisense
ENST00000504004	ENSG00000251076	RP11-526F3.1	RP11-526F3.1-001	chr5	111563980	111593006	111563980	111593006	2.7	5.685	0	0	14	90	104	antisense
ENST00000502827	ENSG00000249421	ADAMTS19-AS1	ADAMTS19-AS1-001	chr5	128795252	128796382	128795252	128796382	-4.145	2.066	0	0	7	0	7	antisense
ENST00000503616	ENSG00000251680	CTC-575N7.1	CTC-575N7.1-001	chr5	128836054	129241610	128836054	129241610	-2.646	12.253	0	0	8418	1345	9763	antisense
ENST00000508950	ENSG00000250244	CTB-49A3.4	CTB-49A3.4-002	chr5	132592184	132611669	132592184	132611669	1.572	3.965	0.001	0.022	8	24	32	antisense
ENST00000515288	ENSG00000231185	AC005592.2	AC005592.2-005	chr5	141704858	142051566	141704863	141733186	2.243	6.005	0	0	23	107	130	antisense
ENST00000414314	ENSG00000231185	AC005592.2	AC005592.2-003	chr5	141704858	142051566	141961413	142006755	1.735	5.032	0	0.004	15	51	66	antisense
ENST00000425963	ENSG00000231185	AC005592.2	AC005592.2-002	chr5	141704858	142051566	141783783	141909695	1.506	6.683	0	0.016	54	153	206	antisense
ENST00000510311	ENSG00000231185	AC005592.2	AC005592.2-004	chr5	141704858	142051566	141704858	141843619	1.498	7.526	0	0.015	97	273	369	antisense
ENST00000443800	ENSG00000231185	AC005592.2	AC005592.2-001	chr5	141704858	142051566	141783766	142051566	1.374	7.989	0.001	0.036	142	367	509	antisense
ENST00000523005	ENSG00000253736	RP11-779O18.3	RP11-779O18.3-001	chr5	172189983	172204777	172189983	172204777	-2.117	5.293	0	0	62	14	77	antisense
ENST00000500636	ENSG00000247925	RP3-510L9.1	RP3-510L9.1-001	chr6	11173685	11259332	11173685	11259332	-1.332	8.497	0.001	0.048	516	205	721	antisense
ENST00000411442	ENSG00000228082	RP1-121G13.2	RP1-121G13.2-001	chr6	100874994	100885360	100874994	100885360	-2.032	2.916	0	0.011	11	3	14	antisense
ENST00000431399	ENSG00000228624	RP3-399L15.3	RP3-399L15.3-007	chr6	114290865	114792869	114433550	114453467	-1.852	2.777	0.001	0.026	10	3	12	antisense
ENST00000458367	ENSG00000224733	RP1-86D1.5	RP1-86D1.5-001	chr6	128821672	128822321	128821672	128822321	-1.863	2.595	0.001	0.04	9	2	11	antisense
ENST00000467050	ENSG00000240093	AC093627.12	AC093627.12-001	chr7	182935	194180	182935	194180	1.797	4.722	0	0.003	12	42	54	antisense
ENST00000411479	ENSG00000233517	AC005162.5	AC005162.5-001	chr7	29026644	29028515	29026644	29028515	2.776	1.502	0	0.001	1	6	6	antisense
ENST00000446246	ENSG00000235669	AC004593.3	AC004593.3-001	chr7	29239156	29248586	29239156	29248586	1.83	5.015	0	0.002	14	51	66	antisense
ENST00000415146	ENSG00000224595	AC073626.2	AC073626.2-001	chr7	114054299	114059930	114054299	114059930	2.118	2.21	0	0.006	2	8	10	antisense
ENST00000452009	ENSG00000235427	AC006159.5	AC006159.5-001	chr7	116182772	116192023	116182772	116192023	-4.092	4.116	0	0	31	2	33	antisense
ENST00000482375	ENSG00000240499	RP5-1101C3.1	RP5-1101C3.1-004	chr7	121968523	122080410	121968523	122019000	2.206	8.403	0	0	121	557	678	antisense
ENST00000422260	ENSG00000240499	RP5-1101C3.1	RP5-1101C3.1-001	chr7	121968523	122080410	122062056	122067495	1.748	4.074	0	0.006	8	27	34	antisense
ENST00000455709	ENSG00000224903	AC005534.8	AC005534.8-001	chr7	156446879	156450387	156446879	156450387	-3.285	4.861	0	0	51	5	56	antisense
ENST00000430825	ENSG00000225666	AC005534.9	AC005534.9-001	chr7	156461646	156469257	156461646	156469257	-2.471	7.502	0	0	306	55	361	antisense
ENST00000526382	ENSG00000255130	RP11-396J6.1	RP11-396J6.1-001	chr8	68644822	68647900	68644822	68647900	2.129	3.326	0	0.001	4	17	21	antisense
ENST00000518637	ENSG00000253374	RP11-257P3.3	RP11-257P3.3-001	chr8	82433853	82445510	82433870	82438760	1.37	8.482	0.001	0.037	200	516	716	antisense
ENST00000522132	ENSG00000246792	RP11-68L18.1	RP11-68L18.1-002	chr8	91658669	91668826	91660976	91668826	-3.709	5.288	0	0	71	5	76	antisense
ENST00000501194	ENSG00000246792	RP11-68L18.1	RP11-68L18.1-001	chr8	91658669	91668826	91658669	91663985	-3.8	4.734	0	0	48	3	51	antisense
ENST00000519233	ENSG00000246792	RP11-68L18.1	RP11-68L18.1-003	chr8	91658669	91668826	91658686	91660969	-4.851	2.676	0	0	11	0	11	antisense
ENST00000517884	ENSG00000254251	RP11-662G23.1	RP11-662G23.1-001	chr8	91818702	91871468	91818702	91871468	-7.504	10.359	0	0	2610	14	2624	antisense
ENST00000522980	ENSG00000253576	GS1-5L10.1	GS1-5L10.1-001	chr8	92988136	92989646	92988136	92989646	2.904	0.899	0	0.003	0	4	4	antisense
ENST00000518749	ENSG00000253629	KB-1107E3.1	KB-1107E3.1-001	chr8	102698775	102701321	102698775	102701321	1.779	2.303	0.001	0.038	2	8	10	antisense
ENST00000523330	ENSG00000204949	FAM83A-AS1	FAM83A-AS1-003	chr8	124213412	124214983	124213412	124214983	4.336	1.195	0	0	0	5	5	antisense
ENST00000517519	ENSG00000204949	FAM83A-AS1	FAM83A-AS1-002	chr8	124213412	124214983	124213412	124214983	4.002	0.874	0	0	0	4	4	antisense
ENST00000520576	ENSG00000204949	FAM83A-AS1	FAM83A-AS1-001	chr8	124213412	124214983	124213412	124214983	3.813	1.02	0	0	0	4	5	antisense
ENST00000519880	ENSG00000254286	RP11-89K10.1	RP11-89K10.1-001	chr8	127570120	127725660	127570120	127725660	1.411	8.585	0.001	0.027	210	558	768	antisense
ENST00000439145	ENSG00000231373	RP11-466A17.1	RP11-466A17.1-001	chr9	80071211	80141613	80071211	80141613	-1.868	8.897	0	0.001	747	205	952	antisense
ENST00000424026	ENSG00000225037	EIF1AX-AS1	EIF1AX-AS1-001	chrX	20158086	20158562	20158086	20158562	-8.431	1.39	0	0	4	0	4	antisense
ENST00000413076	ENSG00000235703	LINC00894	LINC00894-004	chrX	149106846	149392815	149184313	149185875	2.509	2.53	0	0	2	11	12	antisense
ENST00000444489	ENSG00000235703	LINC00894	LINC00894-002	chrX	149106846	149392815	149108374	149185018	1.399	8.916	0.001	0.03	266	701	967	antisense
ENST00000411846	ENSG00000241361	SLC25A24P1	SLC25A24P1-002	chr1	108815565	108918572	108815565	108880475	-1.847	8.841	0	0.001	716	199	915	expressed pseudogene
ENST00000452356	ENSG00000269501	RP11-353N4.6	RP11-353N4.6-001	chr1	149575482	149616786	149576613	149577662	1.797	5.236	0	0.002	17	59	76	expressed pseudogene
ENST00000490410	ENSG00000229715	EEF1DP3	EEF1DP3-002	chr13	32420978	32527609	32524296	32527578	2.815	1.287	0	0.002	1	5	6	expressed pseudogene
ENST00000423742	ENSG00000223959	AFG3L1P	AFG3L1P-016	chr16	90038994	90068569	90039002	90044925	-2.22	1.864	0.001	0.048	5	1	6	expressed pseudogene
ENST00000420169	ENSG00000183566	BPIFA4P	BPIFA4P-002	chr20	31781391	31798268	31786015	31792975	2.377	1.812	0	0.003	1	6	8	expressed pseudogene
ENST00000375465	ENSG00000183566	BPIFA4P	BPIFA4P-003	chr20	31781391	31798268	31781411	31798268	1.883	3.37	0	0.004	5	17	21	expressed pseudogene
ENST00000482639	ENSG00000240216	CPHL1P	CPHL1P-004	chr3	148947143	149009587	148993472	149009587	3.262	6.5	0	0	17	165	183	expressed pseudogene
ENST00000474814	ENSG00000197989	SNHG12	SNHG12-004	chr1	28905050	28909495	28905051	28908383	-2.445	1.809	0.001	0.023	5	1	6	lincRNA	host gene (snoRNA)
ENST00000439156	ENSG00000226476	RP11-776H12.1	RP11-776H12.1-001	chr1	61005921	61106163	61005921	61106163	1.502	8.035	0	0.015	137	388	525	lincRNA
ENST00000415842	ENSG00000226891	RP11-182I10.3	RP11-182I10.3-002	chr1	65437908	65468159	65445260	65468159	-1.595	3.883	0.001	0.033	21	7	28	lincRNA
ENST00000436350	ENSG00000226891	RP11-182I10.3	RP11-182I10.3-004	chr1	65437908	65468159	65458686	65468120	-2.221	2.874	0	0.004	11	2	13	lincRNA
ENST00000412204	ENSG00000232274	RP11-782C8.2	RP11-782C8.2-004	chr1	143118704	143211070	143118705	143211070	1.469	4.724	0.001	0.032	14	39	54	lincRNA
ENST00000424474	ENSG00000237291	RP11-782C8.4	RP11-782C8.4-001	chr1	143154493	143169717	143154493	143169717	1.559	4.064	0.001	0.023	9	25	34	lincRNA
ENST00000445753	ENSG00000223804	RP6-206I17.1	RP6-206I17.1-001	chr1	143647638	143745417	143647639	143744410	1.565	7.69	0	0.009	105	309	414	lincRNA
ENST00000455004	ENSG00000231734	RP6-206I17.2	RP6-206I17.2-001	chr1	143687097	143720401	143699873	143713999	2.943	3.651	0	0	3	23	26	lincRNA
ENST00000426533	ENSG00000231734	RP6-206I17.2	RP6-206I17.2-003	chr1	143687097	143720401	143687158	143712593	2.824	4.575	0	0	6	43	49	lincRNA
ENST00000411954	ENSG00000231734	RP6-206I17.2	RP6-206I17.2-004	chr1	143687097	143720401	143687243	143716941	2.729	5.036	0	0	9	58	67	lincRNA
ENST00000417260	ENSG00000231734	RP6-206I17.2	RP6-206I17.2-002	chr1	143687097	143720401	143699873	143720401	2.513	4.828	0	0	9	49	58	lincRNA
ENST00000457439	ENSG00000231734	RP6-206I17.2	RP6-206I17.2-005	chr1	143687097	143720401	143687152	143713485	2.372	4.633	0	0	8	43	51	lincRNA
ENST00000432384	ENSG00000231734	RP6-206I17.2	RP6-206I17.2-006	chr1	143687097	143720401	143687097	143705763	1.607	3.649	0.001	0.021	6	19	26	lincRNA
ENST00000436211	ENSG00000235398	LINC00623	LINC00623-019	chr1	144275918	144341756	144281157	144289980	3.388	1.495	0	0	1	6	6	lincRNA
ENST00000452480	ENSG00000235398	LINC00623	LINC00623-012	chr1	144275918	144341756	144281154	144290308	2.846	1.672	0	0	1	6	7	lincRNA
ENST00000440719	ENSG00000235398	LINC00623	LINC00623-015	chr1	144275918	144341756	144326026	144340754	1.808	4.411	0	0.003	10	34	43	lincRNA
ENST00000433598	ENSG00000235398	LINC00623	LINC00623-006	chr1	144275918	144341756	144325552	144340593	1.727	4.614	0	0.005	12	38	50	lincRNA
ENST00000412194	ENSG00000235398	LINC00623	LINC00623-016	chr1	144275918	144341756	144325839	144336254	1.677	4.142	0	0.009	9	27	36	lincRNA
ENST00000439332	ENSG00000235398	LINC00623	LINC00623-003	chr1	144275918	144341756	144300515	144340736	1.667	5.511	0	0.006	22	70	92	lincRNA
ENST00000411795	ENSG00000235398	LINC00623	LINC00623-002	chr1	144275918	144341756	144276402	144340736	1.626	5.877	0	0.008	29	89	118	lincRNA
ENST00000422629	ENSG00000235398	LINC00623	LINC00623-017	chr1	144275918	144341756	144301398	144341756	1.59	5.505	0	0.011	23	69	92	lincRNA
ENST00000441423	ENSG00000235398	LINC00623	LINC00623-004	chr1	144275918	144341756	144300512	144340671	1.475	5.558	0.001	0.024	25	70	95	lincRNA
ENST00000381475	ENSG00000215863	RP11-495P10.2	RP11-495P10.2-001	chr1	147835127	147931933	147835127	147931933	1.648	7.635	0	0.005	96	302	399	lincRNA
ENST00000426101	ENSG00000231551	RP11-495P10.1	RP11-495P10.1-002	chr1	147887350	147901508	147887350	147901125	3.451	3.659	0	0	2	24	27	lincRNA
ENST00000445243	ENSG00000231551	RP11-495P10.1	RP11-495P10.1-001	chr1	147887350	147901508	147887350	147901508	2.782	3.567	0	0	3	22	25	lincRNA
ENST00000449024	ENSG00000233430	RP11-403I13.9	RP11-403I13.9-001	chr1	149305910	149313076	149305910	149313076	2.066	4.229	0	0	7	31	38	lincRNA
ENST00000455295	ENSG00000269501	RP11-353N4.6	RP11-353N4.6-007	chr1	149575482	149616786	149576472	149591238	2.087	5.379	0	0	16	68	84	lincRNA
ENST00000453293	ENSG00000269501	RP11-353N4.6	RP11-353N4.6-003	chr1	149575482	149616786	149576491	149581061	1.9	3.144	0	0.005	4	15	18	lincRNA
ENST00000434047	ENSG00000269501	RP11-353N4.6	RP11-353N4.6-011	chr1	149575482	149616786	149576181	149615975	1.748	6.325	0	0.003	37	124	161	lincRNA
ENST00000443884	ENSG00000269501	RP11-353N4.6	RP11-353N4.6-008	chr1	149575482	149616786	149576555	149616786	1.546	6.339	0	0.012	41	121	163	lincRNA
ENST00000417986	ENSG00000269501	RP11-353N4.6	RP11-353N4.6-012	chr1	149575482	149616786	149575482	149615903	1.546	6.366	0	0.012	42	123	166	lincRNA
ENST00000444581	ENSG00000269501	RP11-353N4.6	RP11-353N4.6-010	chr1	149575482	149616786	149576450	149616783	1.542	6.318	0	0.013	41	119	160	lincRNA
ENST00000443602	ENSG00000223759	RP11-353N4.4	RP11-353N4.4-001	chr1	149672997	149677289	149672997	149677289	1.913	6.185	0	0.001	31	116	147	lincRNA
ENST00000432978	ENSG00000234232	RP11-353N4.5	RP11-353N4.5-001	chr1	149691432	149698605	149691432	149698605	1.725	3.602	0	0.011	6	19	25	lincRNA
ENST00000443799	ENSG00000234741	GAS5	GAS5-011	chr1	173833038	173838020	173834491	173837127	-2.914	1.545	0	0.011	4	1	5	lincRNA	host gene (snoRNA)
ENST00000451690	ENSG00000234871	RP11-139E24.1	RP11-139E24.1-001	chr1	192906430	192917387	192906430	192917387	1.631	3.468	0.001	0.022	6	17	23	lincRNA
ENST00000428399	ENSG00000236889	RP11-38J22.1	RP11-38J22.1-001	chr1	206164084	206166270	206164084	206166270	2.814	4.551	0	0	6	42	48	lincRNA
ENST00000420237	ENSG00000223842	RP11-135J2.3	RP11-135J2.3-001	chr1	219395590	219398839	219395590	219398839	1.723	4.53	0	0.006	11	36	47	lincRNA
ENST00000453568	ENSG00000228044	RP4-781K5.4	RP4-781K5.4-003	chr1	234782035	234818922	234809842	234818922	2.438	2.135	0	0.001	1	8	10	lincRNA
ENST00000449012	ENSG00000228044	RP4-781K5.4	RP4-781K5.4-002	chr1	234782035	234818922	234791871	234816868	1.921	3.295	0	0.004	4	16	20	lincRNA
ENST00000441360	ENSG00000241475	RP4-781K5.5	RP4-781K5.5-001	chr1	234796017	234802850	234796017	234802850	2.133	2.364	0	0.003	2	9	11	lincRNA
ENST00000455525	ENSG00000227101	RP11-433J20.2	RP11-433J20.2-001	chr10	4067132	4070586	4067132	4070586	-7.191	0.359	0.001	0.031	2	0	2	lincRNA
ENST00000355358	ENSG00000197308	GATA3-AS1	GATA3-AS1-001	chr10	8092413	8095447	8092413	8095447	-3.909	1.866	0	0	6	0	6	lincRNA
ENST00000417359	ENSG00000243350	RP11-379F12.3	RP11-379F12.3-002	chr10	8094205	8095412	8094205	8095219	-2.662	1.982	0	0.007	6	1	7	lincRNA
ENST00000458727	ENSG00000243350	RP11-379F12.3	RP11-379F12.3-001	chr10	8094205	8095412	8094206	8095412	-4.583	1.6	0	0	5	0	5	lincRNA
ENST00000422763	ENSG00000231131	RP11-346D6.6	RP11-346D6.6-001	chr10	54210634	54230293	54211074	54230293	-5.055	6.993	0	0	245	7	252	lincRNA
ENST00000435813	ENSG00000231131	RP11-346D6.6	RP11-346D6.6-002	chr10	54210634	54230293	54210634	54215032	-7.193	7.07	0	0	264	2	266	lincRNA
ENST00000433152	ENSG00000228065	RP11-222A11.1	RP11-222A11.1-001	chr10	67330208	67526299	67330208	67441224	1.446	9.724	0.001	0.021	454	1237	1692	lincRNA
ENST00000448963	ENSG00000232229	LINC00865	LINC00865-001	chr10	91589267	91600618	91589267	91600618	-2.485	1.56	0.001	0.043	4	1	5	lincRNA
ENST00000448490	ENSG00000232229	LINC00865	LINC00865-002	chr10	91589267	91600618	91589313	91600618	-3.547	1.565	0	0.003	4	0	5	lincRNA
ENST00000532605	ENSG00000254434	CTD-2555I5.1	CTD-2555I5.1-001	chr11	80032664	80038955	80032664	80038955	-2.566	1.905	0	0.012	5	1	6	lincRNA
ENST00000526840	ENSG00000255178	RP11-686G23.2	RP11-686G23.2-001	chr11	80462243	80473869	80462243	80473869	-1.774	6.36	0	0.002	126	37	163	lincRNA
ENST00000526206	ENSG00000254731	CTD-2005H7.1	CTD-2005H7.1-001	chr11	86414141	86425134	86414141	86425134	-3.001	2.494	0	0	9	1	10	lincRNA
ENST00000546273	ENSG00000256558	RP11-713B9.1	RP11-713B9.1-001	chr11	115045697	115046044	115045697	115046044	-2.739	2.478	0	0.001	8	1	10	lincRNA
ENST00000535704	ENSG00000255580	AP000462.2	AP000462.2-001	chr11	115234348	115248649	115234348	115248649	-1.961	5.366	0	0.001	64	17	81	lincRNA
ENST00000542449	ENSG00000257048	RP11-476M19.2	RP11-476M19.2-001	chr12	3476999	3480512	3476999	3480512	2.518	0.91	0.001	0.024	1	4	4	lincRNA
ENST00000541282	ENSG00000255794	RMST	RMST-001	chr12	97825431	97958813	97858799	97927544	-4.617	8.603	0	0	745	30	775	lincRNA
ENST00000538559	ENSG00000255794	RMST	RMST-003	chr12	97825431	97958813	97825431	97958793	-4.732	7.709	0	0	401	15	416	lincRNA
ENST00000447784	ENSG00000226250	RP11-442J17.2	RP11-442J17.2-001	chr13	19479579	19481950	19479579	19481950	4.887	-0.117	0	0.006	0	2	2	lincRNA
ENST00000422082	ENSG00000231358	RP11-442J17.3	RP11-442J17.3-001	chr13	19496029	19497905	19496029	19497905	4.625	-0.333	0.001	0.02	0	2	2	lincRNA
ENST00000413591	ENSG00000224511	LINC00365	LINC00365-002	chr13	30677315	30683012	30677315	30683005	-4.783	1.769	0	0	5	0	5	lincRNA
ENST00000441659	ENSG00000235822	RP11-207N4.3	RP11-207N4.3-001	chr13	32559822	32565134	32559822	32565134	2.026	3.541	0	0.001	5	19	24	lincRNA
ENST00000443576	ENSG00000227911	RP11-141M1.1	RP11-141M1.1-001	chr13	33907983	33909403	33907983	33909403	-2.016	3.933	0	0.002	23	6	29	lincRNA
ENST00000445227	ENSG00000230490	RP11-141M1.3	RP11-141M1.3-002	chr13	33929343	34250905	34228796	34250861	-1.96	6.125	0	0.001	110	28	138	lincRNA
ENST00000454681	ENSG00000230490	RP11-141M1.3	RP11-141M1.3-001	chr13	33929343	34250905	33929343	34250905	-1.964	10.848	0	0	2933	752	3686	lincRNA
ENST00000437698	ENSG00000230490	RP11-141M1.3	RP11-141M1.3-003	chr13	33929343	34250905	34085467	34098459	-2.111	5.1	0	0	54	13	67	lincRNA
ENST00000452207	ENSG00000232986	RP11-179A7.2	RP11-179A7.2-001	chr13	34231573	34234065	34231573	34234065	-3.476	2.007	0	0.001	6	1	7	lincRNA
ENST00000439707	ENSG00000233725	LINC00284	LINC00284-001	chr13	44482850	44604597	44482863	44604597	-4.13	1.221	0	0.006	3	0	4	lincRNA
ENST00000423211	ENSG00000233725	LINC00284	LINC00284-002	chr13	44482850	44604597	44599455	44604073	-7.137	0.316	0.001	0.045	2	0	2	lincRNA
ENST00000400282	ENSG00000215417	MIR17HG	MIR17HG-001	chr13	92000074	92006833	92000074	92006833	-1.89	4.367	0	0.003	31	8	40	lincRNA	host gene (miRNA)
ENST00000546186	ENSG00000255571	LINC00925	LINC00925-002	chr15	89904810	89939471	89929827	89939471	1.754	3.271	0	0.011	5	15	20	lincRNA
ENST00000538734	ENSG00000255571	LINC00925	LINC00925-004	chr15	89904810	89939471	89921347	89939471	1.558	3.045	0.001	0.047	4	13	17	lincRNA
ENST00000431343	ENSG00000230971	AC005703.3	AC005703.3-001	chr17	15170778	15175607	15170778	15175607	3.086	0.642	0	0.004	0	3	4	lincRNA
ENST00000414600	ENSG00000234899	AC005152.2	AC005152.2-010	chr17	70033455	70217977	70086600	70137921	1.635	5.403	0	0.008	21	65	85	lincRNA
ENST00000453722	ENSG00000227036	LINC00511	LINC00511-002	chr17	70319264	70636611	70380443	70588943	-2.836	8.901	0	0	837	117	954	lincRNA
ENST00000457958	ENSG00000227036	LINC00511	LINC00511-009	chr17	70319264	70636611	70399463	70588479	-3.147	8.824	0	0	813	92	904	lincRNA
ENST00000439964	ENSG00000226756	AC007365.3	AC007365.3-001	chr2	64871746	64873832	64871746	64873832	3.022	0.805	0	0.005	0	4	4	lincRNA
ENST00000411785	ENSG00000227293	AC118345.1	AC118345.1-001	chr2	66462509	66463345	66462509	66463345	-7.389	0.519	0	0.015	2	0	2	lincRNA
ENST00000428647	ENSG00000232164	AC092669.3	AC092669.3-001	chr2	66610438	66619582	66610438	66619582	-2.423	4.854	0	0	47	9	56	lincRNA
ENST00000435984	ENSG00000204792	AC104135.3	AC104135.3-003	chr2	75145275	75165545	75145275	75159921	-1.98	6.229	0	0	118	30	148	lincRNA
ENST00000377469	ENSG00000204792	AC104135.3	AC104135.3-001	chr2	75145275	75165545	75155366	75160151	-2.052	4.714	0	0.001	41	10	51	lincRNA
ENST00000418204	ENSG00000204792	AC104135.3	AC104135.3-002	chr2	75145275	75165545	75158555	75165545	-2.359	5.013	0	0	53	10	63	lincRNA
ENST00000418001	ENSG00000236209	AC104135.2	AC104135.2-001	chr2	75146682	75151973	75146682	75151973	-1.691	3.449	0.001	0.027	16	5	21	lincRNA
ENST00000453951	ENSG00000230836	AC104135.4	AC104135.4-001	chr2	75167385	75169797	75167385	75169797	-1.929	5.82	0	0.001	88	23	111	lincRNA
ENST00000455121	ENSG00000232504	AC105053.4	AC105053.4-003	chr2	86116403	86118103	86116403	86118103	-7.137	0.316	0.001	0.045	2	0	2	lincRNA
ENST00000336905	ENSG00000204588	AC013268.5	AC013268.5-001	chr2	110744640	110753717	110745849	110753717	-2.001	4.971	0	0.001	49	12	61	lincRNA
ENST00000419296	ENSG00000204588	AC013268.5	AC013268.5-003	chr2	110744640	110753717	110744640	110752858	-2.256	4.879	0	0	47	10	57	lincRNA
ENST00000436665	ENSG00000175772	AC112229.7	AC112229.7-003	chr2	111132715	111142019	111132715	111142019	-1.743	5.068	0	0.005	50	15	66	lincRNA
ENST00000448359	ENSG00000175772	AC112229.7	AC112229.7-002	chr2	111132715	111142019	111132733	111140810	-1.904	4.975	0	0.002	48	13	61	lincRNA
ENST00000458351	ENSG00000234007	AC020601.1	AC020601.1-001	chr2	138636324	138683977	138636324	138683977	1.64	4.882	0	0.009	15	45	60	lincRNA
ENST00000442706	ENSG00000230991	AC092625.1	AC092625.1-001	chr2	155822025	155824515	155822025	155824515	-3.31	2.23	0	0	7	1	8	lincRNA
ENST00000454040	ENSG00000227418	PCGEM1	PCGEM1-001	chr2	193614571	193641625	193614571	193641625	-2.825	4.683	0	0	43	6	49	lincRNA
ENST00000411595	ENSG00000230387	RP4-737E23.2	RP4-737E23.2-001	chr20	23168765	23170944	23168765	23170944	-2.549	1.61	0.001	0.029	4	1	5	lincRNA
ENST00000416190	ENSG00000235166	RP5-1010E17.1	RP5-1010E17.1-002	chr20	54039558	54084752	54039581	54084752	-1.661	5.438	0	0.008	65	20	85	lincRNA
ENST00000458422	ENSG00000228340	RP5-1043L13.1	RP5-1043L13.1-002	chr20	58662895	59102516	58696116	58859671	-1.571	5.127	0	0.016	51	17	68	lincRNA
ENST00000427691	ENSG00000228340	RP5-1043L13.1	RP5-1043L13.1-006	chr20	58662895	59102516	58662943	58755971	-1.808	4.303	0	0.006	30	8	38	lincRNA
ENST00000428772	ENSG00000228340	RP5-1043L13.1	RP5-1043L13.1-008	chr20	58662895	59102516	58662912	58676427	-2.01	2.224	0.001	0.043	7	2	8	lincRNA
ENST00000427820	ENSG00000228340	RP5-1043L13.1	RP5-1043L13.1-011	chr20	58662895	59102516	58755946	58825060	-2.042	3.559	0	0.003	18	4	22	lincRNA
ENST00000431181	ENSG00000228340	RP5-1043L13.1	RP5-1043L13.1-007	chr20	58662895	59102516	58662919	58821187	-2.275	4.868	0	0	47	10	57	lincRNA
ENST00000423020	ENSG00000231977	RP5-963E22.4	RP5-963E22.4-001	chr20	61798149	61812255	61798149	61812255	-7.435	0.557	0	0.011	2	0	2	lincRNA
ENST00000427446	ENSG00000228159	AP001465.5	AP001465.5-001	chr21	14918354	14930782	14918354	14930782	2.1	3.349	0	0.001	4	17	21	lincRNA
ENST00000430064	ENSG00000232886	AF212831.2	AF212831.2-001	chr21	18235195	18246011	18235195	18246011	-3.781	4.194	0	0	32	2	35	lincRNA
ENST00000420255	ENSG00000233215	AP000472.2	AP000472.2-001	chr21	23381263	23470778	23381477	23470778	2.25	7.27	0	0	54	256	310	lincRNA
ENST00000419431	ENSG00000184856	LINC00308	LINC00308-001	chr21	23470936	23488847	23470936	23488847	3.722	5.621	0	0	7	93	100	lincRNA
ENST00000415991	ENSG00000226320	AC018359.1	AC018359.1-002	chr3	34200826	34604369	34200874	34402551	3.385	8.099	0	0	48	502	550	lincRNA
ENST00000424786	ENSG00000226320	AC018359.1	AC018359.1-001	chr3	34200826	34604369	34200826	34604369	1.924	10.007	0	0	429	1629	2059	lincRNA
ENST00000455974	ENSG00000236452	AC123023.1	AC123023.1-001	chr3	34244736	34310303	34244736	34310303	2.66	6.168	0	0	20	125	145	lincRNA
ENST00000442567	ENSG00000227498	AC018359.3	AC018359.3-001	chr3	34566310	34585372	34566310	34585372	4.987	4.287	0	0	1	39	41	lincRNA
ENST00000467896	ENSG00000240497	RP11-185E8.1	RP11-185E8.1-001	chr3	171185873	171187422	171185873	171187422	7.434	-0.304	0	0.013	0	2	2	lincRNA
ENST00000434969	ENSG00000223715	RP11-71G7.1	RP11-71G7.1-001	chr3	176321931	176353320	176321931	176353320	4.464	7.189	0	0	13	281	294	lincRNA
ENST00000421034	ENSG00000223715	RP11-71G7.1	RP11-71G7.1-002	chr3	176321931	176353320	176344067	176352245	3.874	3.632	0	0	2	25	26	lincRNA
ENST00000428516	ENSG00000232461	RP11-644C3.1	RP11-644C3.1-001	chr3	176361729	176585626	176361729	176585626	2.196	10.41	0	0	488	2235	2722	lincRNA
ENST00000451289	ENSG00000228308	RP11-255G21.1	RP11-255G21.1-001	chr3	176531943	176534789	176531943	176534789	2.41	1.763	0	0.003	1	6	7	lincRNA
ENST00000423600	ENSG00000229178	AC069513.4	AC069513.4-001	chr3	195382436	195384798	195382436	195384798	1.521	4.818	0.001	0.021	15	42	57	lincRNA
ENST00000432194	ENSG00000242086	LINC00969	LINC00969-003	chr3	195384933	195460422	195428510	195449613	1.369	5.838	0.001	0.045	32	83	115	lincRNA
ENST00000506899	ENSG00000250371	RP11-22A3.2	RP11-22A3.2-001	chr4	12860725	12866585	12860725	12866585	2.013	3.256	0	0.002	4	16	20	lincRNA
ENST00000509715	ENSG00000250241	RP11-9G1.3	RP11-9G1.3-003	chr4	133996466	134070271	134061736	134070271	-1.766	3.288	0.001	0.021	14	4	18	lincRNA
ENST00000505289	ENSG00000250241	RP11-9G1.3	RP11-9G1.3-001	chr4	133996466	134070271	134015015	134070268	-1.998	7.007	0	0	204	51	256	lincRNA
ENST00000507108	ENSG00000234111	RP11-364P22.1	RP11-364P22.1-001	chr4	158493642	158497306	158493642	158497306	5.822	0.762	0	0	0	4	4	lincRNA
ENST00000509450	ENSG00000234111	RP11-364P22.1	RP11-364P22.1-003	chr4	158493642	158497306	158493688	158496976	5.002	-0.018	0	0.003	0	2	2	lincRNA
ENST00000507296	ENSG00000249275	RP11-364P22.2	RP11-364P22.2-001	chr4	158558839	158588196	158558839	158588196	4.137	7.316	0	0	17	303	320	lincRNA
ENST00000507435	ENSG00000248973	RP11-445O3.2	RP11-445O3.2-001	chr5	4452043	4866334	4452043	4866334	1.465	9.807	0	0.018	477	1316	1792	lincRNA
ENST00000503188	ENSG00000231291	RP11-445O3.1	RP11-445O3.1-001	chr5	4512375	4516889	4512375	4516889	3.639	2.511	0	0	1	12	13	lincRNA
ENST00000502001	ENSG00000247516	MIR4458	MIR4458-001	chr5	8450856	8463208	8457606	8460776	2.364	3.496	0	0	4	20	24	small RNA	miRNA
ENST00000503107	ENSG00000250337	RP11-46C20.1	RP11-46C20.1-005	chr5	27472399	27496508	27472414	27494425	2.463	4.642	0	0	8	43	51	lincRNA
ENST00000505775	ENSG00000250337	RP11-46C20.1	RP11-46C20.1-001	chr5	27472399	27496508	27472414	27494425	2.396	4.526	0	0	8	40	47	lincRNA
ENST00000510165	ENSG00000250337	RP11-46C20.1	RP11-46C20.1-002	chr5	27472399	27496508	27472399	27496508	2.196	4.847	0	0	10	48	59	lincRNA
ENST00000514844	ENSG00000250337	RP11-46C20.1	RP11-46C20.1-003	chr5	27472399	27496508	27472414	27494425	2.108	4.581	0	0	9	40	49	lincRNA
ENST00000514255	ENSG00000250337	RP11-46C20.1	RP11-46C20.1-006	chr5	27472399	27496508	27475772	27485293	2.077	3.746	0	0.001	5	22	28	lincRNA
ENST00000512067	ENSG00000250337	RP11-46C20.1	RP11-46C20.1-004	chr5	27472399	27496508	27472399	27486253	1.967	3.981	0	0.001	7	26	32	lincRNA
ENST00000505861	ENSG00000248132	CTD-2037L6.2	CTD-2037L6.2-001	chr5	57403909	57418168	57403909	57418168	2.279	2.77	0	0.001	2	12	14	lincRNA
ENST00000515077	ENSG00000251206	CTD-2187J20.1	CTD-2187J20.1-001	chr5	66563850	66566010	66563850	66566010	-4.698	4.526	0	0	42	2	44	lincRNA
ENST00000503106	ENSG00000249364	RP11-434D9.1	RP11-434D9.1-001	chr5	66675206	67101066	66675206	67070862	-2.383	11.376	0	0	4459	855	5314	lincRNA
ENST00000504068	ENSG00000249364	RP11-434D9.1	RP11-434D9.1-005	chr5	66675206	67101066	67089046	67101063	-2.884	2.772	0	0	11	1	12	lincRNA
ENST00000515227	ENSG00000249364	RP11-434D9.1	RP11-434D9.1-006	chr5	66675206	67101066	67089048	67101066	-3.922	2.751	0	0	11	1	12	lincRNA
ENST00000508512	ENSG00000250978	RP11-357D18.1	RP11-357D18.1-001	chr5	66759637	66771420	66759637	66771305	-3.564	4.787	0	0	49	4	53	lincRNA
ENST00000507298	ENSG00000249736	RP11-83M16.5	RP11-83M16.5-001	chr5	66928094	66942617	66928094	66942617	-3.41	5.065	0	0	59	6	65	lincRNA
ENST00000513926	ENSG00000250158	RP11-254I22.2	RP11-254I22.2-001	chr5	95583480	95614455	95583480	95614455	1.677	2.604	0.001	0.041	3	10	13	lincRNA
ENST00000505796	ENSG00000251054	CTD-2215E18.3	CTD-2215E18.3-001	chr5	96559075	96563661	96559075	96563661	2.688	3.569	0	0	3	22	25	lincRNA
ENST00000505824	ENSG00000251574	RP11-6N13.1	RP11-6N13.1-002	chr5	103718999	104728671	103966237	104109492	-1.333	9.135	0.001	0.047	804	319	1123	lincRNA
ENST00000522838	ENSG00000251574	RP11-6N13.1	RP11-6N13.1-003	chr5	103718999	104728671	104098932	104109485	-1.615	5.13	0	0.012	52	17	69	lincRNA
ENST00000518276	ENSG00000251574	RP11-6N13.1	RP11-6N13.1-005	chr5	103718999	104728671	104079393	104109361	-1.634	6.181	0	0.007	109	35	144	lincRNA
ENST00000524159	ENSG00000251574	RP11-6N13.1	RP11-6N13.1-006	chr5	103718999	104728671	104074962	104082310	-1.646	4.853	0	0.011	43	14	56	lincRNA
ENST00000523434	ENSG00000251574	RP11-6N13.1	RP11-6N13.1-004	chr5	103718999	104728671	104074955	104109397	-1.653	6.481	0	0.006	134	43	177	lincRNA
ENST00000523745	ENSG00000253776	RP11-6N13.4	RP11-6N13.4-001	chr5	104109342	104135473	104109342	104135473	-1.702	7.597	0	0.003	295	91	386	lincRNA
ENST00000511422	ENSG00000248927	CTD-2334D19.1	CTD-2334D19.1-001	chr5	120116913	120126473	120116913	120126473	2.115	1.607	0	0.016	1	5	7	lincRNA
ENST00000510883	ENSG00000186367	KIAA1024L	KIAA1024L-001	chr5	129083966	129096225	129083966	129096225	-2.442	4.36	0	0	33	6	39	lincRNA
ENST00000508452	ENSG00000251045	CTC-321K16.4	CTC-321K16.4-001	chr5	134984273	134989624	134984273	134989624	2.523	1.293	0	0.005	1	5	5	lincRNA
ENST00000501670	ENSG00000247006	AC106731.1	AC106731.1-201	chr5	172720132	172721732	172720132	172721732	-7.389	0.519	0	0.015	2	0	2	lincRNA
ENST00000519821	ENSG00000253768	CTB-33O18.1	CTB-33O18.1-001	chr5	172989481	173000202	172989481	173000202	-3.173	3.856	0	0	24	3	27	lincRNA
ENST00000512260	ENSG00000248596	RP11-844P9.2	RP11-844P9.2-007	chr5	175570088	175626298	175603523	175612183	2.313	1.604	0	0.008	1	6	7	lincRNA
ENST00000445568	ENSG00000227116	RP3-471C18.1	RP3-471C18.1-001	chr6	19730658	19734798	19730658	19734798	-3.096	1.692	0	0.008	5	1	5	lincRNA
ENST00000457670	ENSG00000228412	RP4-625H18.2	RP4-625H18.2-001	chr6	19802395	19804983	19803838	19804973	-8.076	1.089	0	0	3	0	3	lincRNA
ENST00000447250	ENSG00000228412	RP4-625H18.2	RP4-625H18.2-002	chr6	19802395	19804983	19803602	19804877	-8.999	1.88	0	0	6	0	6	lincRNA
ENST00000506222	ENSG00000249346	RP3-468B3.3	RP3-468B3.3-001	chr6	33835283	33864691	33857288	33864684	-4.556	2.419	0	0	9	0	9	lincRNA
ENST00000454981	ENSG00000231776	RP1-90L14.1	RP1-90L14.1-001	chr6	85130746	85265870	85130746	85180622	2.254	5.292	0	0	14	66	79	lincRNA
ENST00000428896	ENSG00000231776	RP1-90L14.1	RP1-90L14.1-002	chr6	85130746	85265870	85130766	85184647	2.186	5.281	0	0	14	65	79	lincRNA
ENST00000430728	ENSG00000232316	RP1-124C6.1	RP1-124C6.1-001	chr6	113749742	113754623	113749753	113753843	2.994	2.096	0	0	1	8	9	lincRNA
ENST00000421737	ENSG00000232316	RP1-124C6.1	RP1-124C6.1-002	chr6	113749742	113754623	113749742	113754623	2.323	2.161	0	0.002	2	8	10	lincRNA
ENST00000430078	ENSG00000237927	RP3-393E18.2	RP3-393E18.2-001	chr6	160007987	160010201	160007987	160010201	3.336	-0.074	0.001	0.045	0	2	2	lincRNA
ENST00000435981	ENSG00000225535	AC068610.3	AC068610.3-001	chr7	114719012	114766368	114719012	114766368	3.119	3.545	0	0	3	22	25	lincRNA
ENST00000419905	ENSG00000225535	AC068610.3	AC068610.3-002	chr7	114719012	114766368	114719052	114765845	2.496	3.43	0	0	3	19	23	lincRNA
ENST00000467677	ENSG00000225535	AC068610.3	AC068610.3-004	chr7	114719012	114766368	114719073	114765997	2.263	3.233	0	0	3	16	20	lincRNA
ENST00000436670	ENSG00000233878	AC073133.1	AC073133.1-001	chr7	156230483	156238282	156230483	156238282	-7.294	0.442	0.001	0.022	2	0	2	lincRNA
ENST00000447563	ENSG00000231419	LINC00689	LINC00689-001	chr7	158799213	158822886	158801045	158815371	-2.134	1.995	0.001	0.04	6	1	7	lincRNA
ENST00000521623	ENSG00000253361	RP11-675F6.3	RP11-675F6.3-001	chr8	38401170	38410198	38401170	38410198	1.476	5.319	0.001	0.024	21	59	81	lincRNA
ENST00000521930	ENSG00000254204	RP11-400K9.3	RP11-400K9.3-001	chr8	54427730	54428465	54427730	54428465	3.182	0.172	0	0.015	0	2	3	lincRNA
ENST00000522354	ENSG00000254337	RP11-865I6.2	RP11-865I6.2-001	chr8	69760977	69764998	69760977	69764998	-3.678	5.06	0	0	60	5	65	lincRNA
ENST00000504531	ENSG00000249395	CASC9	CASC9-001	chr8	76135639	76236976	76135639	76190696	2.018	5.853	0	0	23	94	117	lincRNA
ENST00000521147	ENSG00000249395	CASC9	CASC9-002	chr8	76135639	76236976	76136004	76190732	1.936	5.76	0	0.001	23	87	109	lincRNA
ENST00000522183	ENSG00000249395	CASC9	CASC9-003	chr8	76135639	76236976	76135938	76236976	1.49	7.985	0	0.016	133	374	508	lincRNA
ENST00000523313	ENSG00000249395	CASC9	CASC9-004	chr8	76135639	76236976	76136133	76236551	1.436	7.921	0.001	0.023	131	355	486	lincRNA
ENST00000521326	ENSG00000254231	CTD-2284J15.1	CTD-2284J15.1-001	chr8	87345503	87355543	87345503	87355543	-1.717	3.825	0	0.016	21	6	27	lincRNA
ENST00000521975	ENSG00000254180	AB015752.3	AB015752.3-001	chr8	91546839	91632298	91546839	91632298	-3.098	8.811	0	0	802	94	896	lincRNA
ENST00000517505	ENSG00000253799	AB015752.4	AB015752.4-001	chr8	91605032	91618293	91605032	91618293	-3.234	5.367	0	0	73	8	80	lincRNA
ENST00000523284	ENSG00000253634	RP11-587H10.2	RP11-587H10.2-001	chr8	93577671	93667722	93577671	93667722	1.521	6.629	0	0.014	51	147	199	lincRNA
ENST00000520224	ENSG00000253573	RP11-351C8.1	RP11-351C8.1-001	chr8	127779121	127802882	127779121	127802882	1.74	7.683	0	0.002	95	317	412	lincRNA
ENST00000523510	ENSG00000253264	PCAT2	PCAT2-001	chr8	128084939	128094466	128084939	128094466	2.516	4.734	0	0	8	46	54	lincRNA
ENST00000500112	ENSG00000247844	CCAT1	CCAT1-001	chr8	128220111	128231333	128220111	128231333	2.031	4.046	0	0.001	7	27	34	lincRNA
ENST00000521122	ENSG00000249859	PVT1	PVT1-012	chr8	128806779	129113499	128866974	128902987	-2.237	4.837	0	0	46	10	55	lincRNA	host gene (miRNA)
ENST00000518528	ENSG00000249859	PVT1	PVT1-009	chr8	128806779	129113499	128808066	128903206	-2.386	7.107	0	0	230	44	274	lincRNA	host gene (miRNA)
ENST00000504719	ENSG00000249859	PVT1	PVT1-005	chr8	128806779	129113499	128806779	128903221	-2.418	7.146	0	0	237	44	281	lincRNA	host gene (miRNA)
ENST00000523427	ENSG00000249859	PVT1	PVT1-011	chr8	128806779	129113499	128806821	128903198	-2.428	7.148	0	0	238	44	282	lincRNA	host gene (miRNA)
ENST00000523068	ENSG00000249859	PVT1	PVT1-010	chr8	128806779	129113499	128808279	128903229	-2.439	7.128	0	0	235	43	278	lincRNA	host gene (miRNA)
ENST00000524165	ENSG00000249859	PVT1	PVT1-001	chr8	128806779	129113499	128806803	128867565	-2.46	6.814	0	0	189	34	223	lincRNA	host gene (miRNA)
ENST00000517790	ENSG00000249859	PVT1	PVT1-007	chr8	128806779	129113499	128808000	128903178	-2.489	7.123	0	0	235	42	277	lincRNA	host gene (miRNA)
ENST00000522963	ENSG00000249859	PVT1	PVT1-008	chr8	128806779	129113499	128808059	128903041	-2.498	7.124	0	0	235	42	277	lincRNA	host gene (miRNA)
ENST00000517525	ENSG00000249859	PVT1	PVT1-006	chr8	128806779	129113499	128806806	128951855	-2.51	7.819	0	0	383	67	450	lincRNA	host gene (miRNA)
ENST00000521951	ENSG00000249859	PVT1	PVT1-002	chr8	128806779	129113499	128806803	128952700	-2.534	7.828	0	0	386	67	452	lincRNA	host gene (miRNA)
ENST00000519481	ENSG00000249859	PVT1	PVT1-014	chr8	128806779	129113499	128902923	129008896	-2.713	8.416	0	0	591	90	681	lincRNA	host gene (miRNA)
ENST00000513868	ENSG00000249859	PVT1	PVT1-004	chr8	128806779	129113499	128902874	129113499	-2.79	9.728	0	0	1480	214	1694	lincRNA	host gene (miRNA)
ENST00000512617	ENSG00000249859	PVT1	PVT1-016	chr8	128806779	129113499	129001430	129082518	-2.796	8.435	0	0	603	87	690	lincRNA	host gene (miRNA)
ENST00000520913	ENSG00000249859	PVT1	PVT1-013	chr8	128806779	129113499	128902892	128944941	-2.903	6.271	0	0	134	18	152	lincRNA	host gene (miRNA)
ENST00000521600	ENSG00000249859	PVT1	PVT1-018	chr8	128806779	129113499	129001463	129108824	-2.929	8.97	0	0	884	116	1001	lincRNA	host gene (miRNA)
ENST00000522875	ENSG00000249859	PVT1	PVT1-019	chr8	128806779	129113499	129001507	129108902	-2.952	8.966	0	0	884	114	998	lincRNA	host gene (miRNA)
ENST00000523190	ENSG00000249859	PVT1	PVT1-017	chr8	128806779	129113499	129021904	129113343	-3.114	8.546	0	0	668	77	746	lincRNA	host gene (miRNA)
ENST00000522414	ENSG00000249859	PVT1	PVT1-020	chr8	128806779	129113499	129108765	129112133	-3.2	3.192	0	0	15	2	17	lincRNA	host gene (miRNA)
ENST00000523328	ENSG00000249859	PVT1	PVT1-003	chr8	128806779	129113499	128806803	128867565	-2.638	6.798	0	0	190	31	220	lincRNA	host gene (miRNA)
ENST00000517838	ENSG00000249859	PVT1	PVT1-015	chr8	128806779	129113499	128903116	129008896	-2.643	8.392	0	0	577	92	670	lincRNA	host gene (miRNA)
ENST00000423681	ENSG00000227809	RP11-171A24.2	RP11-171A24.2-001	chr9	76986447	76998446	76986447	76998446	3.88	-0.146	0	0.009	0	2	2	lincRNA
ENST00000421482	ENSG00000228658	RP11-791O21.5	RP11-791O21.5-001	chr9	91586553	91591213	91586553	91591213	2.137	1.83	0	0.012	1	6	8	lincRNA
ENST00000416438	ENSG00000225511	LINC00475	LINC00475-003	chr9	94903580	94922396	94903749	94922396	-2.654	7.942	0	0	422	67	490	lincRNA
ENST00000367276	ENSG00000225511	LINC00475	LINC00475-004	chr9	94903580	94922396	94903580	94910588	-7.081	0.271	0.001	0.045	2	0	2	lincRNA
ENST00000415471	ENSG00000236717	RP11-100G15.10	RP11-100G15.10-001	chr9	94912664	94919727	94912664	94919727	-2.727	7.877	0	0	407	61	468	lincRNA
ENST00000413271	ENSG00000234860	RP11-547C13.1	RP11-547C13.1-001	chr9	102293978	102299206	102293978	102299206	-3.519	2.043	0	0	6	1	7	lincRNA
ENST00000415101	ENSG00000230054	RP11-402G3.5	RP11-402G3.5-002	chr9	117418584	117424654	117418584	117424654	1.733	3.152	0	0.016	4	14	18	lincRNA
ENST00000420865	ENSG00000237531	RP11-309M23.1	RP11-309M23.1-001	chrX	950956	955100	950956	955100	-5.124	5.435	0	0	82	2	84	lincRNA
ENST00000420865	ENSG00000237531	RP11-309M23.1	RP11-309M23.1-001	chrX	950956	955100	950956	955100	-4.862	5.477	0	0	84	3	87	lincRNA
ENST00000453902	ENSG00000225882	RP3-410B11.1	RP3-410B11.1-001	chrX	17988317	18122764	17988317	18122764	3.532	10.248	0	0	194	2240	2433	lincRNA
ENST00000445814	ENSG00000229807	XIST	XIST-004	chrX	73040486	73072588	73047636	73051045	-4.911	5.337	0	0	76	3	78	lincRNA
ENST00000429829	ENSG00000229807	XIST	XIST-001	chrX	73040486	73072588	73040491	73072588	-6.906	8.355	0	0	647	5	652	lincRNA
ENST00000433732	ENSG00000229807	XIST	XIST-007	chrX	73040486	73072588	73047544	73049302	-7.744	4.441	0	0	41	0	41	lincRNA
ENST00000417942	ENSG00000229807	XIST	XIST-006	chrX	73040486	73072588	73040491	73046136	-11.646	4.29	0	0	37	0	37	lincRNA
ENST00000434839	ENSG00000229807	XIST	XIST-005	chrX	73040486	73072588	73040486	73046290	-11.806	4.442	0	0	41	0	41	lincRNA
ENST00000416330	ENSG00000229807	XIST	XIST-002	chrX	73040486	73072588	73040491	73046179	-11.861	4.495	0	0	43	0	43	lincRNA
ENST00000421322	ENSG00000229807	XIST	XIST-003	chrX	73040486	73072588	73040488	73046641	-12.012	4.638	0	0	47	0	47	lincRNA
ENST00000441657	ENSG00000079263	SP140	SP140-014	chr2	231067826	231223762	231068340	231078874	1.423	4.537	0.001	0.043	13	34	47	processed_transcript	noncoding variant of a protein coding gene
ENST00000515184	ENSG00000250978	RP11-357D18.1	RP11-357D18.1-002	chr5	66759637	66771420	66760863	66771420	-3.934	4.434	0	0	39	3	41	processed_transcript
ENST00000334562	ENSG00000186367	KIAA1024L	KIAA1024L-201	chr5	129083772	129102425	129096155	129100756	-3.934	2.393	0	0	8	1	9	processed_transcript	noncoding variant of a protein coding gene
ENST00000424151	ENSG00000241247	AC006378.3	AC006378.3-001	chr7	93594722	93597702	93594722	93597702	2.334	1.448	0	0.011	1	5	6	processed_transcript	noncoding variant of a protein coding gene
ENST00000378016	ENSG00000197558	SSPO	SSPO-202	chr7	149473131	149531068	149473131	149531054	1.493	3.885	0.001	0.038	8	22	30	processed_transcript	noncoding variant of a protein coding gene
ENST00000427788	ENSG00000099810	MTAP	MTAP-013	chr9	21802542	21931646	21803277	21837926	-1.4	5.91	0.001	0.041	86	33	119	processed_transcript	noncoding variant of a protein coding gene
ENST00000416076	ENSG00000225761	RP11-417O11.5	RP11-417O11.5-001	chr10	75764895	75787673	75764895	75787673	-1.855	7.024	0	0.001	203	56	259	sense_intronic
ENST00000449551	ENSG00000227248	FAM155A-IT1	FAM155A-IT1-001	chr13	108440690	108487799	108440690	108487799	-4.116	6.266	0	0	143	8	152	sense_intronic
ENST00000429843	ENSG00000234293	BACH1-IT3	BACH1-IT3-001	chr21	30868367	30872706	30868367	30872706	-2.309	2.304	0	0.009	7	1	9	sense_intronic
ENST00000515882	ENSG00000248228	SLIT2-IT1	SLIT2-IT1-001	chr4	20393812	20396479	20393812	20396479	-8.361	1.331	0	0	4	0	4	sense_intronic
ENST00000512262	ENSG00000249885	ARHGEF38-IT1	ARHGEF38-IT1-001	chr4	106482748	106491395	106482748	106491395	1.745	3.766	0	0.009	6	22	28	sense_intronic
ENST00000505389	ENSG00000248266	RP11-402C9.1	RP11-402C9.1-001	chr4	183066005	183111535	183066005	183111535	-2.745	5.762	0	0	93	14	107	sense_intronic
ENST00000518535	ENSG00000253586	RP11-723D22.2	RP11-723D22.2-001	chr8	38657161	38659814	38657161	38659814	-3.724	2.581	0	0	10	1	10	sense_intronic
ENST00000527550	ENSG00000254698	RP11-659G9.3	RP11-659G9.3-001	chr11	82674723	82750157	82674723	82750157	-1.904	8.851	0	0.001	728	194	922	sense_overlapping
ENST00000416555	ENSG00000225330	AF064860.5	AF064860.5-001	chr21	41002198	41098012	41002198	41098012	1.451	6.991	0.001	0.023	68	187	255	sense_overlapping
ENST00000416150	ENSG00000236310	AC005027.3	AC005027.3-001	chr7	41706766	41744933	41706766	41744933	-2.269	6.231	0	0	123	25	148	sense_overlapping
