# Supplementary material for: In-depth characterization of breast cancer tumor-promoting cell transcriptome by RNA sequencing and microarrays
Source: Oncotarget. 2015 Nov 3;7(1):976–94. doi: 10.18632/oncotarget.5810 (PMC4808046; doi:10.18632/oncotarget.5810)
Supplement: Supplementary file 3 [file oncotarget-07-0976-s003.xlsx]

## Sheet: Sheet1
Supplementary Table 4
Ensembl	ASPIRE	symbol	description	exons1	exons2	regulation_call..MCFS.vs.MCF7.	junctionID.1	junctionID.2	fold1	fold2	adj.fold1	adj.fold2	exp1.MCF7	exp2.MCF7	exp1.MCFS	exp2.MCFS	MCFS.RPKM	MCF7.RPKM	FC.RPKM
ENSG00000145734	0.6825	BDP1	B double prime 1, subunit of RNA polymerase III transcription initiation factor IIIB [Source:HGNC Symbol;Acc:13652]	E28.2-E29.1	E3.1-E40.1	downregulated	ENSG00000145734:E28.2-E29.1	ENSG00000145734:E3.1-E40.1	-5.74941	4.92804	-5.89375	4.80735	19.2399	3.39528	3.34642	16.7321	46.71	48.95	0.954239
ENSG00000145734	0.700813	BDP1	B double prime 1, subunit of RNA polymerase III transcription initiation factor IIIB [Source:HGNC Symbol;Acc:13652]	E23.1-E24.1	E3.1-E40.1	downregulated	ENSG00000145734:E23.1-E24.1	ENSG00000145734:E3.1-E40.1	-6.76402	4.92804	-6.93383	4.80735	22.6352	3.39528	3.34642	16.7321	46.71	48.95	0.954239
ENSG00000139618	0.790187	BRCA2	breast cancer 2, early onset [Source:HGNC Symbol;Acc:1101]	E8.1-E9.1	E2.2-E17.2	downregulated	ENSG00000139618:E8.1-E9.1	ENSG00000139618:E2.2-E17.2	-5.41121	26.6114	-4.0904	35.2044	18.1082	1.13176	3.34642	30.1178	17.14	25.13	0.682053
ENSG00000137812	0.58297	CASC5	cancer susceptibility candidate 5 [Source:HGNC Symbol;Acc:24054]	E16.1-E17.1	E7.1-E24.1	downregulated	ENSG00000137812:E16.1-E17.1	ENSG00000137812:E7.1-E24.1	-4.73481	3.44963	-3.25624	5.01601	15.8447	6.79057	3.34642	23.4249	38	49.77	0.763512
ENSG00000137812	0.718024	CASC5	cancer susceptibility candidate 5 [Source:HGNC Symbol;Acc:24054]	E14.2-E15.1	E7.1-E24.1	downregulated	ENSG00000137812:E14.2-E15.1	ENSG00000137812:E7.1-E24.1	-11.1606	3.44963	-7.67543	5.01601	37.3481	6.79057	3.34642	23.4249	38	49.77	0.763512
ENSG00000175216	0.718678	CKAP5	cytoskeleton associated protein 5 [Source:HGNC Symbol;Acc:28959]	E26.1_46797933-E27.1_46792338	E15.1_46817326-E28.3_46791513	downregulated	ENSG00000175216:E26.1_46797933-E27.1_46792338	ENSG00000175216:E15.1_46817326-E28.3_46791513	-3.63566	79.8342	-2.4515	118.397	48.6657	1.13176	13.3857	90.3533	74.95	129.03	0.580873
ENSG00000175216	0.863211	CKAP5	cytoskeleton associated protein 5 [Source:HGNC Symbol;Acc:28959]	E15.1_46817326-E16.1_46812020	E15.1_46817326-E28.3_46791513	downregulated	ENSG00000175216:E15.1_46817326-E16.1_46812020	ENSG00000175216:E15.1_46817326-E28.3_46791513	-7.77862	79.8342	-5.24507	118.397	26.0305	1.13176	3.34642	90.3533	74.95	129.03	0.580873
ENSG00000175216	0.858031	CKAP5	cytoskeleton associated protein 5 [Source:HGNC Symbol;Acc:28959]	E21.1_46802035-E22.1_46801744	E15.1_46817326-E28.3_46791513	downregulated	ENSG00000175216:E21.1_46802035-E22.1_46801744	ENSG00000175216:E15.1_46817326-E28.3_46791513	-7.44042	79.8342	-5.01702	118.397	24.8987	1.13176	3.34642	90.3533	74.95	129.03	0.580873
ENSG00000139734	0.689067	DIAPH3	diaphanous homolog 3 (Drosophila) [Source:HGNC Symbol;Acc:15480]	E12.1_60566320-E13.1_60565292	E4.1_60667866-E19.1_60498909	downregulated	ENSG00000139734:E12.1_60566320-E13.1_60565292	ENSG00000139734:E4.1_60667866-E19.1_60498909	-5.74941	14.7841	-2.57624	32.9938	19.2399	1.13176	3.34642	16.7321	6.42	11.04	0.581522
ENSG00000126777	0.915097	KTN1	kinectin 1 (kinesin receptor) [Source:HGNC Symbol;Acc:6467]	E37.5-E42.1	E19.1-E43.1	downregulated	ENSG00000126777:E37.5-E42.1	ENSG00000126777:E19.1-E43.1	-6.42582	124.187	-11.9019	67.0479	21.5035	1.13176	3.34642	140.55	186.35	109.84	1.69656
ENSG00000112159	0.855478	MDN1	MDN1, midasin homolog (yeast) [Source:HGNC Symbol;Acc:18302]	E92.1_90364053-E93.1_90362711	E80.1_90383181-E96.1_90359743	downregulated	ENSG00000112159:E92.1_90364053-E93.1_90362711	ENSG00000112159:E80.1_90383181-E96.1_90359743	-7.10222	35.4819	-6.80578	37.0273	23.767	1.13176	3.34642	40.157	27.57	32.35	0.852241
ENSG00000154845	0.701716	PPP4R1	protein phosphatase 4, regulatory subunit 1 [Source:HGNC Symbol;Acc:9320]	E9.1_9583273-E10.1_9577062	E3.1_9595151-E18.1_9550276	downregulated	ENSG00000154845:E9.1_9583273-E10.1_9577062	ENSG00000154845:E3.1_9595151-E18.1_9550276	-4.73481	17.7409	-2.67056	31.4541	15.8447	1.13176	3.34642	20.0785	6.27	10.28	0.609922
ENSG00000154845	0.715774	PPP4R1	protein phosphatase 4, regulatory subunit 1 [Source:HGNC Symbol;Acc:9320]	E7.1_9584826-E8.1_9584513	E3.1_9595151-E18.1_9550276	downregulated	ENSG00000154845:E7.1_9584826-E8.1_9584513	ENSG00000154845:E3.1_9595151-E18.1_9550276	-5.07301	17.7409	-2.86131	31.4541	16.9764	1.13176	3.34642	20.0785	6.27	10.28	0.609922
ENSG00000154845	0.701716	PPP4R1	protein phosphatase 4, regulatory subunit 1 [Source:HGNC Symbol;Acc:9320]	E9.1_9583273-E10.1_9577062	E3.1_9595100-E18.1_9550276	downregulated	ENSG00000154845:E9.1_9583273-E10.1_9577062	ENSG00000154845:E3.1_9595100-E18.1_9550276	-4.73481	17.7409	-2.67056	31.4541	15.8447	1.13176	3.34642	20.0785	6.27	10.28	0.609922
ENSG00000154845	0.715774	PPP4R1	protein phosphatase 4, regulatory subunit 1 [Source:HGNC Symbol;Acc:9320]	E7.1_9584826-E8.1_9584513	E3.1_9595100-E18.1_9550276	downregulated	ENSG00000154845:E7.1_9584826-E8.1_9584513	ENSG00000154845:E3.1_9595100-E18.1_9550276	-5.07301	17.7409	-2.86131	31.4541	16.9764	1.13176	3.34642	20.0785	6.27	10.28	0.609922
ENSG00000119335	0.941509	SET	SET nuclear oncogene [Source:HGNC Symbol;Acc:10760]	E10.3-E11.1	E7.2-E12.1	downregulated	ENSG00000119335:E10.3-E11.1	ENSG00000119335:E7.2-E12.1	-7.10222	357.776	-17.4784	145.38	23.767	1.13176	3.34642	404.917	20.5	32.5	0.630769
ENSG00000054654	0.764162	SYNE2	spectrin repeat containing, nuclear envelope 2 [Source:HGNC Symbol;Acc:17084]	E47.1-E48.1	E28.1-E83.1	downregulated	ENSG00000054654:E47.1-E48.1	ENSG00000054654:E28.1-E83.1	-5.07301	38.4387	-3.02327	64.4998	16.9764	1.13176	3.34642	43.5034	41.77	73.15	0.571018
ENSG00000054654	0.786676	SYNE2	spectrin repeat containing, nuclear envelope 2 [Source:HGNC Symbol;Acc:17084]	E35.1-E36.1	E28.1-E83.1	downregulated	ENSG00000054654:E35.1-E36.1	ENSG00000054654:E28.1-E83.1	-5.74941	38.4387	-3.42637	64.4998	19.2399	1.13176	3.34642	43.5034	41.77	73.15	0.571018
ENSG00000054654	0.750506	SYNE2	spectrin repeat containing, nuclear envelope 2 [Source:HGNC Symbol;Acc:17084]	E81.1-E82.1	E28.1-E83.1	downregulated	ENSG00000054654:E81.1-E82.1	ENSG00000054654:E28.1-E83.1	-4.73481	38.4387	-2.82172	64.4998	15.8447	1.13176	3.34642	43.5034	41.77	73.15	0.571018
ENSG00000054654	0.750506	SYNE2	spectrin repeat containing, nuclear envelope 2 [Source:HGNC Symbol;Acc:17084]	E82.1-E83.1	E28.1-E83.1	downregulated	ENSG00000054654:E82.1-E83.1	ENSG00000054654:E28.1-E83.1	-4.73481	38.4387	-2.82172	64.4998	15.8447	1.13176	3.34642	43.5034	41.77	73.15	0.571018
ENSG00000054654	0.80447	SYNE2	spectrin repeat containing, nuclear envelope 2 [Source:HGNC Symbol;Acc:17084]	E60.1-E61.1	E28.1-E83.1	downregulated	ENSG00000054654:E60.1-E61.1	ENSG00000054654:E28.1-E83.1	-6.42582	38.4387	-3.82947	64.4998	21.5035	1.13176	3.34642	43.5034	41.77	73.15	0.571018
ENSG00000054654	0.80447	SYNE2	spectrin repeat containing, nuclear envelope 2 [Source:HGNC Symbol;Acc:17084]	E71.2-E72.1	E28.1-E83.1	downregulated	ENSG00000054654:E71.2-E72.1	ENSG00000054654:E28.1-E83.1	-6.42582	38.4387	-3.82947	64.4998	21.5035	1.13176	3.34642	43.5034	41.77	73.15	0.571018
ENSG00000054654	0.863153	SYNE2	spectrin repeat containing, nuclear envelope 2 [Source:HGNC Symbol;Acc:17084]	E33.1-E34.1	E28.1-E83.1	downregulated	ENSG00000054654:E33.1-E34.1	ENSG00000054654:E28.1-E83.1	-10.4842	38.4387	-6.24808	64.4998	35.0846	1.13176	3.34642	43.5034	41.77	73.15	0.571018
ENSG00000054654	0.860051	SYNE2	spectrin repeat containing, nuclear envelope 2 [Source:HGNC Symbol;Acc:17084]	E42.1-E43.1	E28.1-E83.1	downregulated	ENSG00000054654:E42.1-E43.1	ENSG00000054654:E28.1-E83.1	-10.146	38.4387	-6.04653	64.4998	33.9528	1.13176	3.34642	43.5034	41.77	73.15	0.571018
ENSG00000086712	0.535125	TXLNG	taxilin gamma [Source:HGNC Symbol;Acc:18578]	E6.1-E7.1	ENSG00000086712:E1.2-ENSG00000169895:E2.1	downregulated	ENSG00000086712:E6.1-E7.1	ENSG00000086712:E1.2-ENSG00000169895:E2.1	-5.41121	3.65255	-4.86042	4.06646	18.1082	19.2399	3.34642	70.2748	26.25	38.93	0.674287
ENSG00000086712	0.575814	TXLNG	taxilin gamma [Source:HGNC Symbol;Acc:18578]	E2.1-E3.1	ENSG00000086712:E1.2-ENSG00000169895:E2.1	downregulated	ENSG00000086712:E2.1-E3.1	ENSG00000086712:E1.2-ENSG00000169895:E2.1	-6.76402	3.65255	-6.07552	4.06646	22.6352	19.2399	3.34642	70.2748	26.25	38.93	0.674287
ENSG00000152818	0.837399	UTRN	utrophin [Source:HGNC Symbol;Acc:12635]	E31.1-E32.1	E19.1-E67.1	downregulated	ENSG00000152818:E31.1-E32.1	ENSG00000152818:E19.1-E67.1	-4.73481	29.5682	-8.17521	17.1249	15.8447	1.13176	3.34642	33.4642	54.23	33.09	1.63886
ENSG00000105486	0.627125	LIG1	ligase I, DNA, ATP-dependent [Source:HGNC Symbol;Acc:6598]	E8.1_48654596-E9.1_48653345	E6.1_48660397-E29.2_48618703	downregulated	ENSG00000105486:E8.1_48654596-E9.1_48653345	ENSG00000105486:E6.1_48660397-E29.2_48618703	-2.50269	76.8774	-1.79761	107.031	41.8752	1.13176	16.7321	87.0069	7.54	21.11	0.357177
ENSG00000105486	0.511681	LIG1	ligase I, DNA, ATP-dependent [Source:HGNC Symbol;Acc:6598]	E7.1_48657224-E8.3_48654489	E6.1_48660397-E29.2_48618703	downregulated	ENSG00000105486:E7.1_48657224-E8.3_48654489	ENSG00000105486:E6.1_48660397-E29.2_48618703	-1.88426	76.8774	-1.35341	107.031	44.1387	1.13176	23.4249	87.0069	7.54	21.11	0.357177
ENSG00000105486	0.884031	LIG1	ligase I, DNA, ATP-dependent [Source:HGNC Symbol;Acc:6598]	E19.1_48636354-E20.1_48634333	E6.1_48660397-E29.2_48618703	downregulated	ENSG00000105486:E19.1_48636354-E20.1_48634333	ENSG00000105486:E6.1_48660397-E29.2_48618703	-9.13142	76.8774	-6.55883	107.031	30.5576	1.13176	3.34642	87.0069	7.54	21.11	0.357177
ENSG00000138119	0.33714	MYOF	myoferlin [Source:HGNC Symbol;Acc:3656]	E17.1_95155981-E18.1_95152674	E17.1_95155981-E19.1_95148787	downregulated	ENSG00000138119:E17.1_95155981-E18.1_95152674	ENSG00000138119:E17.1_95155981-E19.1_95148787	-8.79322	-1.31523	-4.06012	1.64668	29.4258	39.6116	3.34642	30.1178	45.77	101.35	0.451603
ENSG00000138119	0.240377	MYOF	myoferlin [Source:HGNC Symbol;Acc:3656]	E18.1_95152712-E19.1_95148787	E17.1_95155981-E19.1_95148787	downregulated	ENSG00000138119:E18.1_95152712-E19.1_95148787	ENSG00000138119:E17.1_95155981-E19.1_95148787	-4.73481	-1.31523	-2.18622	1.64668	15.8447	39.6116	3.34642	30.1178	45.77	101.35	0.451603
ENSG00000188529	0.223227	SRSF10	serine/arginine-rich splicing factor 10 [Source:HGNC Symbol;Acc:16713]	E2.1_24305307-E3.4_24304401	E2.1_24305307-E4.8_24301464	downregulated	ENSG00000188529:E2.1_24305307-E3.4_24304401	ENSG00000188529:E2.1_24305307-E4.8_24301464	-9.80782	-1.23443	-6.2087	1.27969	32.8211	82.6186	3.34642	66.9284	19.26	38.84	0.495881
ENSG00000102362	0.241817	SYTL4	synaptotagmin-like 4 [Source:HGNC Symbol;Acc:15588]	E13.1_99943440-E14.1_99942064	E4.1_99958181-E14.1_99942064	downregulated	ENSG00000102362:E13.1_99943440-E14.1_99942064	ENSG00000102362:E4.1_99958181-E14.1_99942064	-4.73481	-1.14988	-3.21907	1.27914	15.8447	19.2399	3.34642	16.7321	6.64	25.74	0.257964
ENSG00000062716	0.275341	VMP1	vacuole membrane protein 1 [Source:HGNC Symbol;Acc:29559]	E8.1-E9.1	ENSG00000108443:E3.1-ENSG00000062716:E11.2	downregulated	ENSG00000062716:E8.1-E9.1	ENSG00000108443:E3.1-ENSG00000062716:E11.2	-6.08761	-1.11123	-3.17013	1.37845	20.3717	78.0915	3.34642	70.2748	518.88	1915.97	0.270818
ENSG00000150760	-0.672767	DOCK1	dedicator of cytokinesis 1 [Source:HGNC Symbol;Acc:2987]	E44.1-U0.1_61271352	E32.1-E33.1	upregulated	ENSG00000150760:E44.1-U0.1_61271352	ENSG00000150760:E32.1-E33.1	14.7841	-5.07301	31.0573	-2.41489	1.13176	16.9764	16.7321	3.34642	11.9	19.27	0.61754
ENSG00000150760	-0.595112	DOCK1	dedicator of cytokinesis 1 [Source:HGNC Symbol;Acc:2987]	E33.1-E35.1	E5.1-E55.2	upregulated	ENSG00000150760:E33.1-E35.1	ENSG00000150760:E5.1-E55.2	3.44963	-5.74941	7.24671	-2.73687	6.79057	19.2399	23.4249	3.34642	11.9	19.27	0.61754
ENSG00000150760	-0.699638	DOCK1	dedicator of cytokinesis 1 [Source:HGNC Symbol;Acc:2987]	E44.1-U0.1_61271352	E5.1-E55.2	upregulated	ENSG00000150760:E44.1-U0.1_61271352	ENSG00000150760:E5.1-E55.2	14.7841	-5.74941	31.0573	-2.73687	1.13176	19.2399	16.7321	3.34642	11.9	19.27	0.61754
ENSG00000150760	-0.710827	DOCK1	dedicator of cytokinesis 1 [Source:HGNC Symbol;Acc:2987]	E44.1-U0.1_61271352	E3.1-E4.1	upregulated	ENSG00000150760:E44.1-U0.1_61271352	ENSG00000150760:E3.1-E4.1	14.7841	-6.08761	31.0573	-2.89787	1.13176	20.3717	16.7321	3.34642	11.9	19.27	0.61754
ENSG00000102081	-0.7853	FMR1	fragile X mental retardation 1 [Source:HGNC Symbol;Acc:3775]	E15.2-U0.1_87194086	E8.2-E9.1	upregulated	ENSG00000102081:E15.2-U0.1_87194086	ENSG00000102081:E8.2-E9.1	17.7409	-5.07301	16.4779	-5.46185	1.13176	16.9764	20.0785	3.34642	46.55	51.96	0.895881
ENSG00000102081	-0.7853	FMR1	fragile X mental retardation 1 [Source:HGNC Symbol;Acc:3775]	E15.2-U0.1_87194086	E3.1-E4.1	upregulated	ENSG00000102081:E15.2-U0.1_87194086	ENSG00000102081:E3.1-E4.1	17.7409	-5.07301	16.4779	-5.46185	1.13176	16.9764	20.0785	3.34642	46.55	51.96	0.895881
ENSG00000126777	-0.320423	KTN1	kinectin 1 (kinesin receptor) [Source:HGNC Symbol;Acc:6467]	E40.1-E42.1	E37.5-E42.1	upregulated	ENSG00000126777:E40.1-E42.1	ENSG00000126777:E37.5-E42.1	3.17186	-6.42582	1.71248	-11.9019	62.2469	21.5035	197.439	3.34642	186.35	109.84	1.69656
ENSG00000198162	-0.549326	MAN1A2	mannosidase, alpha, class 1A, member 2 [Source:HGNC Symbol;Acc:6822]	E4.1-E2.1	E1.3-E2.1	upregulated	ENSG00000198162:E4.1-E2.1	ENSG00000198162:E1.3-E2.1	4.13955	-3.26927	4.97169	-2.72208	5.65881	32.8211	23.4249	10.0393	59.8	75.2	0.795213
ENSG00000108443	-0.87886	RPS6KB1	ribosomal protein S6 kinase, 70kDa, polypeptide 1 [Source:HGNC Symbol;Acc:10436]	E8.1-U0.1_48185010	ENSG00000108443:E4.2-ENSG00000062716:E12.1	upregulated	ENSG00000108443:E8.1-U0.1_48185010	ENSG00000108443:E4.2-ENSG00000062716:E12.1	26.6114	-15.219	40.7627	-9.93556	1.13176	50.9293	30.1178	3.34642	462.58	722.41	0.640329
ENSG00000108443	-0.9292	RPS6KB1	ribosomal protein S6 kinase, 70kDa, polypeptide 1 [Source:HGNC Symbol;Acc:10436]	E8.1-U0.1_48185010	ENSG00000108443:E6.1-ENSG00000062716:E12.1	upregulated	ENSG00000108443:E8.1-U0.1_48185010	ENSG00000108443:E6.1-ENSG00000062716:E12.1	26.6114	-105.18	40.7627	-68.6658	1.13176	351.978	30.1178	3.34642	462.58	722.41	0.640329
ENSG00000145555	-0.455505	MYO10	myosin X [Source:HGNC Symbol;Acc:7593]	E16.1_16763656-E17.1_16762654	E10.1_16780717-E29.1_16702652	upregulated	ENSG00000145555:E16.1_16763656-E17.1_16762654	ENSG00000145555:E10.1_16780717-E29.1_16702652	7.88486	-1.11123	2.75867	-3.17614	3.39528	26.0305	26.7713	23.4249	21.75	5.44	3.99816
ENSG00000145555	-0.382841	MYO10	myosin X [Source:HGNC Symbol;Acc:7593]	E13.1_16766307-E14.1_16764359	E10.1_16780717-E29.1_16702652	upregulated	ENSG00000145555:E13.1_16766307-E14.1_16764359	ENSG00000145555:E10.1_16780717-E29.1_16702652	5.32228	-1.11123	1.8621	-3.17614	5.65881	26.0305	30.1178	23.4249	21.75	5.44	3.99816
ENSG00000145555	-0.226013	MYO10	myosin X [Source:HGNC Symbol;Acc:7593]	E17.1_16762746-E18.1_16762154	E10.1_16780717-E29.1_16702652	upregulated	ENSG00000145555:E17.1_16762746-E18.1_16762154	ENSG00000145555:E10.1_16780717-E29.1_16702652	3.44963	-1.11123	1.20692	-3.17614	6.79057	26.0305	23.4249	23.4249	21.75	5.44	3.99816
ENSG00000145555	-0.275962	MYO10	myosin X [Source:HGNC Symbol;Acc:7593]	E27.1_16704794-E28.4_16703034	E10.1_16780717-E29.1_16702652	upregulated	ENSG00000145555:E27.1_16704794-E28.4_16703034	ENSG00000145555:E10.1_16780717-E29.1_16702652	3.80163	-1.11123	1.33007	-3.17614	7.92233	26.0305	30.1178	23.4249	21.75	5.44	3.99816
ENSG00000145555	-0.476701	MYO10	myosin X [Source:HGNC Symbol;Acc:7593]	E12.1_16769312-E13.1_16766189	E10.1_16780717-E29.1_16702652	upregulated	ENSG00000145555:E12.1_16769312-E13.1_16766189	ENSG00000145555:E10.1_16780717-E29.1_16702652	7.39206	-1.11123	2.58625	-3.17614	6.79057	26.0305	50.1963	23.4249	21.75	5.44	3.99816
ENSG00000128641	-0.244485	MYO1B	myosin IB [Source:HGNC Symbol;Acc:7596]	E27.1-E28.1	E26.1-E32.1	upregulated	ENSG00000128641:E27.1-E28.1	ENSG00000128641:E26.1-E32.1	-1.72482	-9.46962	1.58577	-3.46215	115.44	31.6893	66.9284	3.34642	57.23	150.99	0.379032
ENSG00000128641	-0.49277	MYO1B	myosin IB [Source:HGNC Symbol;Acc:7596]	E29.1-E30.2	E26.1-E32.1	upregulated	ENSG00000128641:E29.1-E30.2	ENSG00000128641:E26.1-E32.1	-1.0146	-9.46962	2.69582	-3.46215	16.9764	31.6893	16.7321	3.34642	57.23	150.99	0.379032
ENSG00000128641	-0.223953	MYO1B	myosin IB [Source:HGNC Symbol;Acc:7596]	E28.1-E31.2	E26.1-E32.1	upregulated	ENSG00000128641:E28.1-E31.2	ENSG00000128641:E26.1-E32.1	-2.17415	-9.46962	1.25805	-3.46215	50.9293	31.6893	23.4249	3.34642	57.23	150.99	0.379032
ENSG00000128641	-0.237317	MYO1B	myosin IB [Source:HGNC Symbol;Acc:7596]	E31.2-E32.1	E26.1-E32.1	upregulated	ENSG00000128641:E31.2-E32.1	ENSG00000128641:E26.1-E32.1	-1.99538	-9.46962	1.37075	-3.46215	66.7739	31.6893	33.4642	3.34642	57.23	150.99	0.379032
ENSG00000132780	-0.25302	NASP	nuclear autoantigenic sperm protein (histone-binding) [Source:HGNC Symbol;Acc:7644]	E10.5-E12.1	E9.3-E12.1	upregulated	ENSG00000132780:E10.5-E12.1	ENSG00000132780:E9.3-E12.1	1.07521	-2.8935	2.20468	-1.41114	37.3481	87.1456	40.157	30.1178	102.92	206.74	0.497823
ENSG00000102362	-0.268165	SYTL4	synaptotagmin-like 4 [Source:HGNC Symbol;Acc:15588]	E4.1_99958181-E14.1_99942064	E4.1_99958181-E16.1_99940987	upregulated	ENSG00000102362:E4.1_99958181-E14.1_99942064	ENSG00000102362:E4.1_99958181-E16.1_99940987	-1.14988	-5.74941	1.27914	-3.90887	19.2399	19.2399	16.7321	3.34642	6.64	25.74	0.257964
ENSG00000102362	-0.282053	SYTL4	synaptotagmin-like 4 [Source:HGNC Symbol;Acc:15588]	E4.1_99958181-E6.1_99956454	E4.1_99958181-E16.1_99940987	upregulated	ENSG00000102362:E4.1_99958181-E6.1_99956454	ENSG00000102362:E4.1_99958181-E16.1_99940987	-1.06292	-5.74941	1.3838	-3.90887	24.8987	19.2399	23.4249	3.34642	6.64	25.74	0.257964
ENSG00000102362	-0.350321	SYTL4	synaptotagmin-like 4 [Source:HGNC Symbol;Acc:15588]	E4.1_99958181-E10.1_99945560	E4.1_99958181-E16.1_99940987	upregulated	ENSG00000102362:E4.1_99958181-E10.1_99945560	ENSG00000102362:E4.1_99958181-E16.1_99940987	1.26721	-5.74941	1.86389	-3.90887	31.6893	19.2399	40.157	3.34642	6.64	25.74	0.257964
ENSG00000102362	-0.328036	SYTL4	synaptotagmin-like 4 [Source:HGNC Symbol;Acc:15588]	E4.1_99958181-E11.1_99945072	E4.1_99958181-E16.1_99940987	upregulated	ENSG00000102362:E4.1_99958181-E11.1_99945072	ENSG00000102362:E4.1_99958181-E16.1_99940987	1.10881	-5.74941	1.63091	-3.90887	27.1623	19.2399	30.1178	3.34642	6.64	25.74	0.257964
ENSG00000102362	-0.204071	SYTL4	synaptotagmin-like 4 [Source:HGNC Symbol;Acc:15588]	E4.1_99958181-E5.1_99956924	E4.1_99958181-E16.1_99940987	upregulated	ENSG00000102362:E4.1_99958181-E5.1_99956924	ENSG00000102362:E4.1_99958181-E16.1_99940987	1.02145	-5.74941	1.50241	-3.90887	124.494	19.2399	127.164	3.34642	6.64	25.74	0.257964
ENSG00000062716	-0.574785	VMP1	vacuole membrane protein 1 [Source:HGNC Symbol;Acc:29559]	E3.1-E4.1	ENSG00000108443:E6.1-ENSG00000062716:E12.1	upregulated	ENSG00000062716:E3.1-E4.1	ENSG00000108443:E6.1-ENSG00000062716:E12.1	-1.21752	-105.18	1.57722	-68.6658	20.3717	351.978	16.7321	3.34642	518.88	1915.97	0.270818
ENSG00000062716	-0.468954	VMP1	vacuole membrane protein 1 [Source:HGNC Symbol;Acc:29559]	E9.1-E10.1	ENSG00000108443:E6.1-ENSG00000062716:E12.1	upregulated	ENSG00000062716:E9.1-E10.1	ENSG00000108443:E6.1-ENSG00000062716:E12.1	-1.3528	-105.18	1.4195	-68.6658	49.7975	351.978	36.8106	3.34642	518.88	1915.97	0.270818
ENSG00000062716	-0.200492	VMP1	vacuole membrane protein 1 [Source:HGNC Symbol;Acc:29559]	E5.1-E6.1	ENSG00000108443:E4.2-ENSG00000062716:E12.1	upregulated	ENSG00000062716:E5.1-E6.1	ENSG00000108443:E4.2-ENSG00000062716:E12.1	-1.36971	-15.219	1.40198	-9.93556	91.6727	50.9293	66.9284	3.34642	518.88	1915.97	0.270818
ENSG00000062716	-0.443158	VMP1	vacuole membrane protein 1 [Source:HGNC Symbol;Acc:29559]	E2.1-E3.1	ENSG00000108443:E6.1-ENSG00000062716:E12.1	upregulated	ENSG00000062716:E2.1-E3.1	ENSG00000108443:E6.1-ENSG00000062716:E12.1	-1.3528	-105.18	1.4195	-68.6658	63.3786	351.978	46.8498	3.34642	518.88	1915.97	0.270818
ENSG00000062716	-0.396453	VMP1	vacuole membrane protein 1 [Source:HGNC Symbol;Acc:29559]	E7.1-E8.1	ENSG00000108443:E6.1-ENSG00000062716:E12.1	upregulated	ENSG00000062716:E7.1-E8.1	ENSG00000108443:E6.1-ENSG00000062716:E12.1	-1.56802	-105.18	1.22467	-68.6658	57.7198	351.978	36.8106	3.34642	518.88	1915.97	0.270818
ENSG00000062716	-0.389029	VMP1	vacuole membrane protein 1 [Source:HGNC Symbol;Acc:29559]	E4.1-E5.1	ENSG00000108443:E6.1-ENSG00000062716:E12.1	upregulated	ENSG00000062716:E4.1-E5.1	ENSG00000108443:E6.1-ENSG00000062716:E12.1	-1.65343	-105.18	1.16141	-68.6658	49.7975	351.978	30.1178	3.34642	518.88	1915.97	0.270818
ENSG00000062716	-0.359914	VMP1	vacuole membrane protein 1 [Source:HGNC Symbol;Acc:29559]	E3.1-E4.1	ENSG00000108443:E4.2-ENSG00000062716:E12.1	upregulated	ENSG00000062716:E3.1-E4.1	ENSG00000108443:E4.2-ENSG00000062716:E12.1	-1.21752	-15.219	1.57722	-9.93556	20.3717	50.9293	16.7321	3.34642	518.88	1915.97	0.270818
ENSG00000062716	-0.244104	VMP1	vacuole membrane protein 1 [Source:HGNC Symbol;Acc:29559]	E9.1-E10.1	ENSG00000108443:E4.2-ENSG00000062716:E12.1	upregulated	ENSG00000062716:E9.1-E10.1	ENSG00000108443:E4.2-ENSG00000062716:E12.1	-1.3528	-15.219	1.4195	-9.93556	49.7975	50.9293	36.8106	3.34642	518.88	1915.97	0.270818
ENSG00000062716	-0.226767	VMP1	vacuole membrane protein 1 [Source:HGNC Symbol;Acc:29559]	E2.1-E3.1	ENSG00000108443:E4.2-ENSG00000062716:E12.1	upregulated	ENSG00000062716:E2.1-E3.1	ENSG00000108443:E4.2-ENSG00000062716:E12.1	-1.3528	-15.219	1.4195	-9.93556	63.3786	50.9293	46.8498	3.34642	518.88	1915.97	0.270818
ENSG00000062716	-0.395831	VMP1	vacuole membrane protein 1 [Source:HGNC Symbol;Acc:29559]	E5.1-E6.1	ENSG00000108443:E6.1-ENSG00000062716:E12.1	upregulated	ENSG00000062716:E5.1-E6.1	ENSG00000108443:E6.1-ENSG00000062716:E12.1	-1.36971	-105.18	1.40198	-68.6658	91.6727	351.978	66.9284	3.34642	518.88	1915.97	0.270818
ENSG00000062716	-0.251288	VMP1	vacuole membrane protein 1 [Source:HGNC Symbol;Acc:29559]	E10.1-E11.2	ENSG00000108443:E6.1-ENSG00000062716:E12.1	upregulated	ENSG00000062716:E10.1-E11.2	ENSG00000108443:E6.1-ENSG00000062716:E12.1	-1.41622	-105.18	1.35594	-68.6658	303.312	351.978	214.171	3.34642	518.88	1915.97	0.270818
