# Supplementary material for: In-depth characterization of breast cancer tumor-promoting cell transcriptome by RNA sequencing and microarrays
Source: Oncotarget. 2015 Nov 3;7(1):976–94. doi: 10.18632/oncotarget.5810 (PMC4808046; doi:10.18632/oncotarget.5810)
Supplement: Supplementary file 4 [file oncotarget-07-0976-s004.xlsx]

## Sheet: 5-common DE genes
Supplementary Table 5		Overerexpressed genes
ARRAY DATA									CUFFLINKS DATA
ProbeID	RefSeq_ID	new.symbol	logFC	AveExpr	t	P.Value	adj.P.Val	B	GeneID	Chromosome	Start	End	MCFS.FPKM	MCF7.FPKM	Test.status	Log2.FC	Test.statistic	P.value	Q.value	Significant..Gene.differential.expression.
5050431	NM_004734.2	DCLK1	1.09651	10.815	12.0814	7.47425e-07	1.36851e-05	6.0972	DCLK1	chr13	36342789	36705514	24.2	11.02	OK	1.13	-2.96	0.0031	0.02903	yes
6840246	NM_000308.2	CTSA	1.35576	11.289	13.6502	2.63155e-07	6.49698e-06	7.22856	CTSA	chr20	44519591	44527458	47.66	18.76	OK	1.34	-3.1	0.0019	0.01917	yes
4120193	NM_144707.1	PROM2	1.38659	10.7645	20.7811	6.75196e-09	5.35713e-07	11.149	PROM2	chr2	95940201	95957055	15.28	5.99	OK	1.35	-3.17	0.00152	0.01573	yes
7040142	NM_003937.2	KYNU	1.37615	12.9069	19.8474	1.01179e-08	7.14096e-07	10.7215	KYNU	chr2	143635195	143799885	363.18	139.33	OK	1.38	-3.17	0.00155	0.01597	yes
1660424	NM_003688.1	CASK	1.19211	10.3535	16.4279	5.29488e-08	2.08273e-06	8.95655	CASK	chrX	41374189	41782287	38.17	14	OK	1.45	-3.49	0.00048	0.00611	yes
5490431	NM_002970.1	SAT1	1.42565	12.9156	15.7404	7.67982e-08	2.69025e-06	8.55712	SAT1	chrX	23801275	23804327	134.24	48.48	OK	1.47	-3.31	0.00093	0.01051	yes
60427	NM_005013.2	NUCB2	1.54839	11.2737	18.2434	2.11939e-08	1.13071e-06	9.93584	NUCB2	chr11	17298286	17353070	328.77	115.14	OK	1.51	-2.85	0.00436	0.03883	yes
780500	NM_030925.2	CAB39L	1.26767	9.58455	19.7332	1.06442e-08	7.27677e-07	10.6678	CAB39L	chr13	49882786	50018221	7.86	2.72	OK	1.53	-2.91	0.0036	0.03308	yes
5270112	NM_002130.6	HMGCS1	1.77247	11.5768	24.7717	1.43111e-09	1.72532e-07	12.7702	HMGCS1	chr5	43287572	43313614	82.3	26.55	OK	1.63	-3.77	0.00016	0.00261	yes
5550037	NM_201277.1	CNN2	1.73791	10.696	15.6064	8.27195e-08	2.83352e-06	8.47723	CNN2	chr19	1026298	1039064	15.56	4.84	OK	1.69	-3.19	0.00141	0.01477	yes
6940243	NM_007310.1	COMT	1.79032	12.5866	32.9001	1.15085e-10	3.23738e-08	15.3191	COMT	chr22	19929263	19957498	6.38	1.88	OK	1.76	-3.03	0.00245	0.02382	yes
6280458	NM_138931.1	BCL6	1.91725	10.9455	35.0188	6.59993e-11	2.04224e-08	15.8624	BCL6	chr3	187439165	187463513	15.86	4.43	OK	1.84	-3.96	7e-05	0.00138	yes
6420309	NM_001034850.1	FAM134B	1.0712	10.3428	13.1484	3.62946e-07	8.0991e-06	6.88053	FAM134B	chr5	16473147	16617167	12.22	3.29	OK	1.89	-3.16	0.00158	0.01627	yes
1570661	NM_000775.2	CYP2J2	1.29674	10.5077	17.3831	3.23395e-08	1.49357e-06	9.48468	CYP2J2	chr1	60358980	60392423	7.28	1.95	OK	1.9	-2.96	0.00311	0.02908	yes
6280168	NM_001085.4	SERPINA3	1.08541	15.4081	15.9506	6.84339e-08	2.49592e-06	8.68108	SERPINA3	chr14	95078714	95090390	38.32	10.19	OK	1.91	-3.26	0.00112	0.01228	yes
2510224	NM_023016.3	SOWAHC	1.26208	10.5885	17.7441	2.70203e-08	1.3342e-06	9.67672	SOWAHC	chr2	110371911	110376564	11.29	3.01	OK	1.91	-3.24	0.00118	0.01279	yes
7200601	NM_001044391.1	MUC1	2.25021	12.7055	34.5922	7.3618e-11	2.2045e-08	15.7563	MUC1	chr1	155158300	155162706	30.37	7.98	OK	1.93	-3.64	0.00028	0.00395	yes
2940291	NM_014298.3	QPRT	1.30841	11.9693	18.7998	1.62878e-08	9.92664e-07	10.2162	QPRT	chr16	29690441	29709314	14.89	3.88	OK	1.94	-3.12	0.00182	0.01843	yes
7550292	NM_003944.2	SELENBP1	1.04436	11.2925	17.9894	2.39624e-08	1.2427e-06	9.80492	SELENBP1	chr1	151336778	151345210	52.45	13.32	OK	1.98	-3.41	0.00065	0.00777	yes
1030008	NM_003239.1	TGFB3	1.84563	9.5317	27.0266	6.61121e-10	1.13717e-07	13.5641	TGFB3	chr14	76424442	76448092	26.62	5.84	OK	2.19	-3.8	0.00015	0.00239	yes
2370132	NM_002546.3	TNFRSF11B	2.56229	11.0194	26.6634	7.45438e-10	1.15332e-07	13.4414	TNFRSF11B	chr8	119935796	119964383	32.97	7.06	OK	2.22	-3.83	0.00013	0.00215	yes
7150563	NM_003633.1	ENC1	1.0494	10.109	16.0638	6.43533e-08	2.3706e-06	8.74714	ENC1	chr5	73923231	73937249	20.03	4.23	OK	2.24	-5.56	0	0	yes
3060309	NM_000949.2	PRLR	1.09159	9.03966	18.3335	2.02995e-08	1.10544e-06	9.98179	PRLR	chr5	35048861	35230823	114.63	22.79	OK	2.33	-5.07	0	2e-05	yes
6220593	NM_012214.2	MGAT4A	1.49262	10.933	25.562	1.08356e-09	1.43696e-07	13.0573	MGAT4A	chr2	99235569	99347589	63.95	12.58	OK	2.35	-5.74	0	0	yes
3140390	NM_000305.2	PON2	1.48484	11.1473	23.9138	1.95499e-09	2.1605e-07	12.4468	PON2	chr7	95034174	95064384	52.63	10.07	OK	2.39	-5.33	0	1e-05	yes
6480209	NM_021244.3	RRAGD	1.16424	10.0925	18.6977	1.70848e-08	9.97471e-07	10.1654	RRAGD	chr6	90074335	90121995	3.73	0.69	OK	2.43	-3.82	0.00013	0.00221	yes
10592	NM_173584.3	EFCAB4A	1.31203	9.97147	14.5539	1.5145e-07	4.31261e-06	7.82553	EFCAB4A	chr11	827585	831991	3.27	0.61	OK	2.43	-3.46	0.00054	0.00677	yes
2140128	NM_005063.4	SCD	1.48802	14.3237	18.9434	1.52363e-08	9.6217e-07	10.2871	SCD	chr10	102106772	102124588	690.24	119.26	OK	2.53	-4.43	1e-05	0.00027	yes
520609	NM_020775.2	KIAA1324	1.74542	12.529	25.4028	1.14523e-09	1.49735e-07	13.0003	KIAA1324	chr1	109656585	109749403	63.43	10.22	OK	2.63	-6.92	0	0	yes
2810315	NM_014624.3	S100A6	1.86436	10.8758	17.6964	2.7665e-08	1.3488e-06	9.65153	S100A6	chr1	153507076	153508717	19.85	3.18	OK	2.64	-3.95	8e-05	0.00145	yes
2490577	NM_020904.1	PLEKHA4	1.01485	9.09601	9.36123	6.31691e-06	6.50109e-05	3.77566	PLEKHA4	chr19	49340354	49371884	51.22	7.96	OK	2.68	-4.76	0	8e-05	yes
2510132	NM_004378.1	CRABP1	2.50902	11.7728	28.8452	3.70813e-10	7.64946e-08	14.1516	CRABP1	chr15	78632666	78640572	109.77	17.05	OK	2.69	-4.55	1e-05	0.00017	yes
5220377	NM_032501.2	ACSS1	1.03563	9.39647	7.39611	4.18908e-05	0.000255837	1.71638	ACSS1	chr20	24986866	25038818	15.99	2.42	OK	2.73	-5.03	0	2e-05	yes
2640544	NM_054012.3	ASS1	1.1775	11.6827	13.1659	3.58841e-07	8.03899e-06	6.89285	ASS1	chr9	133320094	133376661	19.07	2.86	OK	2.74	-4.65	0	0.00012	yes
110468	NM_080388.1	S100A16	2.0344	12.0142	35.1168	6.43762e-11	2.04224e-08	15.8866	S100A16	chr1	153579367	153585514	21.88	3.28	OK	2.74	-4.3	2e-05	0.00042	yes
7560138	NM_000304.2	PMP22	3.07286	11.5545	47.2246	4.57248e-12	5.56618e-09	18.3389	PMP22	chr17	15133096	15168644	253.36	35.59	OK	2.83	-5.95	0	0	yes
110181	NM_018689.1	KIAA1199	1.39313	8.89807	23.813	2.02941e-09	2.21636e-07	12.408	KIAA1199	chr15	81071712	81243999	2.93	0.38	OK	2.94	-4.61	0	0.00014	yes
3290630	NM_000624.3	SERPINA5	2.45491	11.3086	24.6567	1.49127e-09	1.75234e-07	12.7276	SERPINA5	chr14	95047706	95059457	9.7	1.23	OK	2.98	-4.67	0	0.00011	yes
7320288	NM_001008540.1	CXCR4	1.92214	10.5553	10.2766	2.91892e-06	3.75296e-05	4.61616	CXCR4	chr2	136871919	136875725	78.16	8.63	OK	3.18	-5.69	0	0	yes
3390692	NM_207006.1	FAM83A	1.90886	9.33239	13.6753	2.59039e-07	6.44681e-06	7.24561	FAM83A	chr8	124194752	124222318	2.91	0.3	OK	3.28	-5.47	0	0	yes
240086	NM_006623.2	PHGDH	2.01294	12.4139	31.9966	1.47462e-10	3.9111e-08	15.0743	PHGDH	chr1	120254419	120286849	9.08	0.9	OK	3.33	-5.08	0	2e-05	yes
2690709	NM_004624.2	VIPR1	1.68236	10.7826	15.8204	7.34904e-08	2.59396e-06	8.60446	VIPR1	chr3	42530791	42579065	9.48	0.93	OK	3.35	-5.43	0	0	yes
1430487	NM_000900.2	MGP	1.07929	14.5206	8.04752	2.15021e-05	0.000155819	2.44192	MGP	chr12	15034115	15038853	270.08	24.26	OK	3.48	-6.86	0	0	yes
5080341	NM_031481.1	SLC25A18	1.98462	9.25135	24.5186	1.5673e-09	1.81865e-07	12.6761	SLC25A18	chr22	18043183	18073647	1.48	0.12	OK	3.68	-4.16	3e-05	0.00068	yes
6860347	NM_017709.3	FAM46C	1.82971	10.1035	22.7368	3.05429e-09	3.11571e-07	11.9819	FAM46C	chr1	118148604	118171011	59.18	4.27	OK	3.79	-6.85	0	0	yes
7400377	NM_002483.3	CEACAM6	3.8484	10.3881	35.9761	5.18953e-11	1.87887e-08	16.0948	CEACAM6	chr19	42259398	42276113	46.58	3.37	OK	3.79	-6.49	0	0	yes
2070170	NM_004223.3	UBE2L6	1.02312	10.4691	14.1524	1.92812e-07	5.15814e-06	7.5648	UBE2L6	chr11	57319128	57335803	16.51	1.19	OK	3.8	-5.7	0	0	yes
3420661	NM_001015001.1	CKMT1A	2.16279	10.3504	30.0271	2.59507e-10	6.0225e-08	14.5109	CKMT1A	chr15	43985084	43991420	13.7	0.97	OK	3.82	-5.85	0	0	yes
4900711	NM_173076.2	ABCA12	1.43571	10.5158	13.7741	2.43493e-07	6.10904e-06	7.31255	ABCA12	chr2	215796266	216003151	173.05	11.87	OK	3.87	-7.07	0	0	yes
6660162	NM_052972.2	LRG1	1.52964	9.22584	27.3323	5.98321e-10	1.13351e-07	13.6659	LRG1	chr19	4537227	4540036	1.68	0.1	OK	4.01	-4.1	4e-05	0.00086	yes
3370349	NM_001710.4	CFB	1.50212	11.262	8.28935	1.69655e-05	0.000130698	2.69987	CFB	chr6	31913721	31919861	21.33	1.28	OK	4.05	-6.56	0	0	yes
4040181	NM_001042483.1	NUPR1	1.68203	9.16336	21.1534	5.7741e-09	4.77795e-07	11.3138	NUPR1	chr16	28548662	28550495	40.98	2.33	OK	4.14	-6.37	0	0	yes
7570484	NM_003226.2	TFF3	1.14499	14.3257	17.019	3.89049e-08	1.6977e-06	9.2869	TFF3	chr21	43731777	43735706	78.11	4.29	OK	4.19	-6.86	0	0	yes
4070647	NM_000695.3	ALDH3B2	2.90616	11.6773	47.6085	4.25315e-12	5.56618e-09	18.4025	ALDH3B2	chr11	67429633	67448685	25.9	1.35	OK	4.26	-7.55	0	0	yes
4390398	NM_005564.3	LCN2	1.35889	11.7397	6.31169	0.000140915	0.000647901	0.39943	LCN2	chr9	130911732	130915734	8.53	0.44	OK	4.28	-5.32	0	1e-05	yes
5260288	NM_001946.2	DUSP6	1.21192	8.97644	15.421	9.17557e-08	3.07497e-06	8.36566	DUSP6	chr12	89741837	89746296	32.61	1.63	OK	4.32	-8.62	0	0	yes
4280672	NM_002284.3	KRT86	3.61928	11.8256	26.1306	8.91579e-10	1.25402e-07	13.2578	KRT86	chr12	52695649	52702947	12.45	0.61	OK	4.36	-6.57	0	0	yes
430446	NM_002281.2	KRT81	3.42741	10.3967	18.5887	1.79832e-08	1.03688e-06	10.1108	KRT81	chr12	52679697	52685299	5.42	0.22	OK	4.6	-5.98	0	0	yes
770746	NM_004454.1	ETV5	1.88636	9.49207	26.999	6.67161e-10	1.13717e-07	13.5548	ETV5	chr3	185764106	185826901	14.58	0.52	OK	4.81	-7.66	0	0	yes
870376	NM_001012993.1	C9orf152	1.4645	10.2975	20.7454	6.85496e-09	5.39277e-07	11.133	C9orf152	chr9	112961846	112970413	21.08	0.62	OK	5.08	-7.95	0	0	yes
6280520	NM_018004.1	TMEM45A	2.67993	9.70435	17.5606	2.95915e-08	1.40793e-06	9.57961	TMEM45A	chr3	100211463	100296285	9.49	0.28	OK	5.08	-6.65	0	0	yes
7320561	NM_016817.2	OAS2	1.21339	8.88133	9.89298	4.0044e-06	4.68762e-05	4.27199	OAS2	chr12	113416274	113449528	34.76	0.76	OK	5.51	-12.7	0	0	yes
6980762	NM_058173.2	MUCL1	6.57797	12.2274	44.7185	7.44385e-12	5.75844e-09	17.9056	MUCL1	chr12	55248299	55252174	169.29	1.52	OK	6.8	-9.35	0	0	yes
2680110	NM_014220.2	TM4SF1	5.40405	11.8038	72.6578	9.67011e-14	8.69506e-10	21.3781	TM4SF1	chr3	149086805	149095568	33.85	0.29	OK	6.85	-9.43	0	0	yes
4230735	NM_052966.2	FAM129A	1.41122	8.89072	13.9763	2.14776e-07	5.59772e-06	7.44823	FAM129A	chr1	184760166	184943682	29.11	0.15	OK	7.64	-11.9	0	0	yes
6060468	NM_002964.3	S100A8	3.66165	12.8857	36.1041	5.0277e-11	1.87887e-08	16.1253	S100A8	chr1	153362508	153363664	197.57	0.85	OK	7.86	-10.3	0	0	yes
5860377	NM_016818.2	ABCG1	1.07054	10.2762	18.9282	1.53444e-08	9.62353e-07	10.2796	ABCG1	chr21	43619799	43717354	19.06	0	OK	33.33	8.99e+307	0.00023	0.00336	yes
4850674	NM_021154.3	PSAT1	1.10643	8.83477	15.2848	9.90984e-08	3.21654e-06	8.28278	PSAT1	chr9	80912059	80945009	5.13	0	OK	33.33	8.99e+307	8e-05	0.0015	yes
5570187	NM_005226.2	S1PR3	1.44527	9.80574	26.2824	8.46942e-10	1.23314e-07	13.3106	S1PR3	chr9	91606324	91620069	24.4	0	OK	33.33	8.99e+307	0.00013	0.00213	yes
6550528	NM_000240.2	MAOA	1.56041	10.5131	24.7737	1.4301e-09	1.72532e-07	12.7709	MAOA	chrX	43514155	43606071	7.98	0	OK	33.33	8.99e+307	2e-05	0.00053	yes
730576	NM_030964.2	SPRY4	1.56983	9.22237	11.5613	1.08543e-06	1.82296e-05	5.692	SPRY4	chr5	141689992	141704620	118.23	0	OK	33.33	8.99e+307	2e-05	0.00041	yes
7650433	NM_003254.2	TIMP1	1.68238	14.5755	24.1535	1.78989e-09	2.00187e-07	12.5385	TIMP1	chrX	47441690	47446190	33.33	0	OK	33.33	8.99e+307	0.0004	0.0053	yes
5050470	NM_000163.2	GHR	1.68397	9.16179	18.0346	2.34421e-08	1.22254e-06	9.82834	GHR	chr5	42423877	42721980	29.02	0	OK	33.33	8.99e+307	0	1e-05	yes
7040386	NM_001955.2	EDN1	1.79854	11.2905	15.9192	6.96165e-08	2.52441e-06	8.66267	EDN1	chr6	12290529	12297427	22.07	0	OK	33.33	8.99e+307	3e-05	0.00065	yes
4830382	NM_182646.1	CPEB2	1.86554	10.3531	25.6764	1.04152e-09	1.40122e-07	13.0981	CPEB2	chr4	15004298	15071777	19.33	0	OK	33.33	8.99e+307	0	0	yes
5310053	NM_002341.1	LTB	2.56192	9.66366	46.6779	5.07399e-12	5.56618e-09	18.2472	LTB	chr6	31548336	31550202	11.16	0	OK	33.33	8.99e+307	0.00099	0.01104	yes
5390220	NM_002965.2	S100A9	3.202	13.342	33.9511	8.69702e-11	2.52295e-08	15.5938	S100A9	chr1	153330330	153333503	7.05	0	OK	33.33	8.99e+307	0.00247	0.02392	yes
