# Supplementary material for: In-depth characterization of breast cancer tumor-promoting cell transcriptome by RNA sequencing and microarrays
Source: Oncotarget. 2015 Nov 3;7(1):976–94. doi: 10.18632/oncotarget.5810 (PMC4808046; doi:10.18632/oncotarget.5810)
Supplement: Supplementary file 5 [file oncotarget-07-0976-s005.xlsx]

## Sheet: Supplementary Table 7
Probeset	Symbol	logFC	Overlap with 77-signature
205097_at	SLC26A2	5.78682	no		Overexpressed genes
204041_at	MAOB	4.47082	no		Downregulated genes
209125_at	KRT6A	4.29285	no
218559_s_at	MAFB	3.57686	no
204560_at	FKBP5	3.5756	no
220625_s_at	ELF5	3.39398	no
204388_s_at	MAOA	3.35889	yes
206193_s_at	CDSN	3.30876	no
202479_s_at	TRIB2	3.22231	no
213992_at	COL4A6	3.08674	no
201963_at	ACSL1	2.99386	no
220624_s_at	ELF5	2.99065	no
205916_at	S100A7	2.97931	no
202478_at	TRIB2	2.9681	no
204389_at	MAOA	2.86693	yes
220306_at	FAM46C	2.82408	yes
209800_at	KRT16	2.81971	no
206192_at	CDSN	2.77544	no
209309_at	AZGP1	2.62188	no
205199_at	CA9	2.61579	no
219722_s_at	GDPD3	2.6068	no
206987_x_at	FGF18	2.58392	no
203569_s_at	OFD1	2.56181	no
205883_at	ZBTB16	2.55671	no
212741_at	MAOA	2.53905	yes
205842_s_at	JAK2	2.49069	no
205431_s_at	BMP5	2.41552	no
207275_s_at	ACSL1	2.39324	no
213110_s_at	COL4A5	2.38415	no
207279_s_at	NEBL	2.36872	no
220038_at		2.35473	no
201117_s_at	CPE	2.32733	no
203543_s_at	KLF9	2.28778	no
216638_s_at	PRLR	2.20994	yes
211917_s_at	PRLR	2.20353	yes
213139_at	SNAI2	2.19128	no
AFFX-HUMRGE/M10098_5_at		2.18317	no
204515_at	HSD3B1	2.17303	no
211029_x_at	FGF18	2.15336	no
200914_x_at	KTN1	2.12445	no
222303_at		2.09767	no
213906_at	MYBL1	2.06824	no
208370_s_at	RCAN1	2.05463	no
206862_at	ZNF254	2.05388	no
215253_s_at	RCAN1	2.04707	no
220974_x_at	SFXN3	2.04235	no
206623_at	PDE6A	2.03585	no
218330_s_at	NAV2	2.03289	no
210469_at	DLG5	2.02125	no
203961_at	NEBL	2.01106	no
206346_at	PRLR	1.99321	yes
213693_s_at	MUC1	1.98875	yes
202917_s_at	S100A8	1.96915	yes
221645_s_at	ZNF83	1.93485	no
203140_at	BCL6	1.92306	yes
204596_s_at	STC1	1.89858	no
201340_s_at	ENC1	1.89773	yes
213508_at	SPTSSA	1.88384	no
204347_at	AK4	1.87533	no
208534_s_at		1.86795	no
222343_at	BCL2L11	1.85755	no
201328_at	ETS2	1.84574	no
215990_s_at	BCL6	1.84229	yes
214240_at	GAL	1.84016	no
217999_s_at	PHLDA1	1.81407	no
218182_s_at	CLDN1	1.81331	no
202861_at	PER1	1.8003	no
220486_x_at	TMEM164	1.7985	no
209693_at	ASTN2	1.77111	no
204595_s_at	STC1	1.76323	no
212706_at	RASA4	1.73844	no
203542_s_at	KLF9	1.72816	no
209083_at	CORO1A	1.71204	no
215913_s_at	GULP1	1.68501	no
217028_at	CXCR4	1.67755	yes
201300_s_at	PRNP	1.67338	no
206683_at	ZNF165	1.66795	no
212463_at	CD59	1.66181	no
203071_at	SEMA3B	1.65948	no
210476_s_at	PRLR	1.65912	yes
217996_at	PHLDA1	1.65093	no
210512_s_at	VEGFA	1.65082	no
204235_s_at	GULP1	1.64451	no
202375_at	SEC24D	1.63736	no
221748_s_at	TNS1	1.63522	no
201951_at	ALCAM	1.63137	no
205350_at	CRABP1	1.63105	yes
212460_at	SPTSSA	1.62984	no
204526_s_at	TBC1D8	1.62259	no
201116_s_at	CPE	1.61469	no
201952_at	ALCAM	1.61298	no
204909_at	DDX6	1.60483	no
218859_s_at	ESF1	1.60452	no
217226_s_at	SFXN3	1.60333	no
205792_at	WISP2	1.59218	no
218806_s_at	VAV3	1.58302	no
207057_at	SLC16A7	1.58211	no
203962_s_at	NEBL	1.57388	no
205129_at	NPM3	1.56445	no
202887_s_at	DDIT4	1.55863	no
205016_at	TGFA	1.55325	no
204430_s_at	SLC2A5	1.55235	no
201505_at	LAMB1	1.54759	no
216248_s_at	NR4A2	1.54493	no
201329_s_at	ETS2	1.54238	no
202127_at	PRPF4B	1.54001	no
221667_s_at	HSPB8	1.52448	no
203049_s_at	TTC37	1.52443	no
220448_at	KCNK12	1.51998	no
201170_s_at	BHLHE40	1.51638	no
203780_at	MPZL2	1.51339	no
204141_at	TUBB2A	1.51156	no
201849_at	BNIP3	1.50651	no
201194_at	SEPW1	1.50082	no
221258_s_at	KIF18A	1.50014	no
206115_at	EGR3	1.48665	no
207626_s_at	SLC7A2	1.48437	no
208788_at	ELOVL5	1.48328	no
202022_at	ALDOC	1.4821	no
208536_s_at	BCL2L11	1.47905	no
201169_s_at	BHLHE40	1.47565	no
212570_at	ENDOD1	1.45876	no
219888_at	SPAG4	1.45537	no
208900_s_at	TOP1	1.44116	no
222124_at	HIF3A	1.43626	no
208961_s_at	KLF6	1.43524	no
207012_at	MMP16	1.435	no
205891_at	ADORA2B	1.42929	no
209772_s_at	CD24	1.42415	no
205493_s_at	DPYSL4	1.41832	no
205591_at	OLFM1	1.41634	no
214657_s_at	NEAT1	1.41173	no
207847_s_at	MUC1	1.41013	yes
217739_s_at	NAMPT	1.4024	no
218751_s_at	FBXW7	1.39867	no
221638_s_at	STX16	1.39455	no
200985_s_at	CD59	1.39374	no
212582_at	OSBPL8	1.38668	no
210513_s_at	VEGFA	1.38473	no
203535_at	S100A9	1.38305	yes
201465_s_at	JUN	1.38218	no
215716_s_at	ATP2B1	1.37892	no
204666_s_at	SIKE1	1.37804	no
214953_s_at	APP	1.37517	no
221763_at	JMJD1C	1.37156	no
201739_at	SGK1	1.36557	no
212724_at	RND3	1.36313	no
215779_s_at	HIST1H2BG	1.35999	no
220779_at	PADI3	1.35957	no
204621_s_at	NR4A2	1.35939	no
217014_s_at	AZGP1	1.35606	no
213618_at	ARAP2	1.34839	no
222040_at		1.34764	no
202236_s_at	SLC16A1	1.34347	no
218577_at	LRRC40	1.3433	no
207855_s_at	CLCC1	1.34301	no
206695_x_at	ZNF43	1.33805	no
205841_at	JAK2	1.33495	no
218976_at	DNAJC12	1.33122	no
201341_at	ENC1	1.32849	yes
209191_at	TUBB6	1.32721	no
219661_at	RANBP17	1.32704	no
213998_s_at	DDX17	1.32611	no
208960_s_at	KLF6	1.32145	no
221787_at	C6orf120	1.31738	no
208180_s_at	HIST1H4H	1.31346	no
203203_s_at	KRR1	1.31263	no
209624_s_at	MCCC2	1.31137	no
208859_s_at	ATRX	1.30771	no
217787_s_at	GALNT2	1.29745	no
204014_at	DUSP4	1.29601	no
200984_s_at	CD59	1.29111	no
202392_s_at	PISD	1.28963	no
214314_s_at	EIF5B	1.28363	no
214243_s_at		1.28262	no
209422_at	PHF20	1.27844	no
211698_at	EID1	1.27484	no
219936_s_at	GPR87	1.26854	no
219028_at	HIPK2	1.2681	no
205034_at	CCNE2	1.265	no
216017_s_at	NAB2	1.26457	no
216080_s_at	FADS3	1.26022	no
203129_s_at	KIF5C	1.25923	no
201151_s_at	MBNL1	1.25512	no
205380_at	PDZK1	1.25486	no
214965_at	SPATA2L	1.25336	no
202304_at	FNDC3A	1.252	no
209457_at	DUSP5	1.24782	no
204497_at	ADCY9	1.24649	no
204521_at	C12orf24	1.24575	no
220806_x_at	GNG13	1.24149	no
209201_x_at	CXCR4	1.23526	yes
201242_s_at	ATP1B1	1.23224	no
206059_at	ZNF91	1.23214	no
212633_at	UFL1	1.22953	no
209726_at	CA11	1.22623	no
211919_s_at	CXCR4	1.22362	yes
214805_at	EIF4A1	1.22226	no
216031_x_at	HN1L	1.21981	no
217998_at	PHLDA1	1.21624	no
216882_s_at	NEBL	1.21612	no
206440_at	LIN7A	1.21197	no
202998_s_at	LOXL2	1.21151	no
201041_s_at	DUSP1	1.21068	no
218000_s_at	PHLDA1	1.20829	no
209702_at	FTO	1.20708	no
202388_at	RGS2	1.20596	no
208650_s_at	CD24	1.20557	no
201403_s_at	MGST3	1.20186	no
208942_s_at	SEC62	1.19845	no
220937_s_at	ST6GALNAC4	1.18957	no
217997_at	PHLDA1	1.18355	no
209259_s_at	SMC3	1.18155	no
220797_at	METTL16	1.18125	no
209900_s_at	SLC16A1	1.18054	no
212573_at	ENDOD1	1.17909	no
206572_x_at	ZNF85	1.17854	no
218668_s_at	RAP2C	1.17673	no
215215_s_at	LOC81691	1.17558	no
213019_at	RANBP6	1.17522	no
219006_at	NDUFAF4	1.17327	no
206931_at	ZNF141	1.17192	no
204237_at	GULP1	1.1701	no
205443_at	SNAPC1	1.16943	no
206173_x_at	GABPB1	1.1686	no
216521_s_at	BRCC3	1.16788	no
36829_at	PER1	1.16327	no
211695_x_at	MUC1	1.16081	yes
219174_at	IFT74	1.16065	no
219470_x_at	CCNJ	1.15772	no
215286_s_at	PHTF2	1.15733	no
209365_s_at	ECM1	1.1571	no
210986_s_at	TPM1	1.15669	no
221306_at	GPR27	1.15453	no
201044_x_at	DUSP1	1.1521	no
215465_at	ABCA12	1.15099	yes
218833_at	ZAK	1.15064	no
205066_s_at	ENPP1	1.14692	no
217921_at	MAN1A2	1.14494	no
220083_x_at	UCHL5	1.14433	no
217547_x_at	ZNF675	1.14301	no
203973_s_at	CEBPD	1.14122	no
208993_s_at	PPIG	1.14097	no
205462_s_at	HPCAL1	1.14064	no
202274_at	ACTG2	1.14047	no
213526_s_at	LIN37	1.13948	no
266_s_at	CD24	1.13903	no
206116_s_at	TPM1	1.1384	no
214093_s_at	FUBP1	1.13831	no
205966_at	TAF13	1.13821	no
203779_s_at	MPZL2	1.13796	no
211485_s_at	FGF18	1.13641	no
222062_at	IL27RA	1.13627	no
203048_s_at	TTC37	1.1355	no
205174_s_at	QPCT	1.13384	no
204348_s_at	AK4	1.13324	no
215936_s_at	KIAA1033	1.13185	no
209780_at	PHTF2	1.13139	no
221648_s_at		1.1295	no
203282_at	GBE1	1.12897	no
213549_at	PDZD8	1.12862	no
204015_s_at	DUSP4	1.12768	no
222236_s_at	ASAP3	1.12683	no
201295_s_at	WSB1	1.12329	no
209388_at	PAPOLA	1.12289	no
221705_s_at	SIKE1	1.12285	no
200983_x_at	CD59	1.12253	no
201694_s_at	EGR1	1.12168	no
215910_s_at	FNDC3A	1.12062	no
205003_at	DOCK4	1.12051	no
213488_at	SNED1	1.11827	no
212473_s_at	MICAL2	1.11747	no
213710_s_at	CALM1	1.11639	no
219787_s_at	ECT2	1.11582	no
217284_x_at	SERHL2	1.11408	no
208430_s_at	DTNA	1.11299	no
210970_s_at	IBTK	1.11283	no
202840_at	TAF15	1.11094	no
201681_s_at	DLG5	1.10933	no
219702_at	PLAC1	1.10789	no
211828_s_at	TNIK	1.10686	no
212585_at	OSBPL8	1.10237	no
207038_at	SLC16A6	1.09974	no
204622_x_at	NR4A2	1.09868	no
203855_at	WDR47	1.09252	no
204933_s_at	TNFRSF11B	1.09227	yes
205336_at	PVALB	1.08867	no
AFFX-HUMRGE/M10098_3_at		1.08731	no
218940_at	METTL21D	1.08724	no
218967_s_at	PTER	1.0871	no
221027_s_at	PLA2G12A	1.08457	no
214709_s_at	KTN1	1.08454	no
208167_s_at	MMP16	1.08275	no
220808_at	THEG	1.08188	no
212027_at	RBM25	1.08105	no
212930_at	ATP2B1	1.07845	no
221703_at	BRIP1	1.07798	no
215919_s_at	MRPS11	1.0775	no
205938_at	PPM1E	1.07492	no
208798_x_at	GOLGA8A	1.07254	no
201312_s_at	SH3BGRL	1.07127	no
AFFX-M27830_5_at		1.06987	no
218135_at	ERGIC2	1.06979	no
AFFX-r2-Ec-bioD-5_at		1.0697	no
210367_s_at	PTGES	1.06923	no
206900_x_at	ZNF253	1.06346	no
213743_at	CCNT2	1.061	no
210277_at	AP4S1	1.05996	no
210932_s_at	RNF6	1.05818	no
207076_s_at	ASS1	1.05663	yes
200602_at	APP	1.05316	no
214827_at	PARD6B	1.04968	no
216942_s_at	CD58	1.04752	no
212619_at	TMEM194A	1.04733	no
204709_s_at	KIF23	1.03947	no
219928_s_at	CABYR	1.0363	no
206401_s_at	MAPT	1.03416	no
209211_at	KLF5	1.03381	no
208576_s_at	HIST1H3B	1.0321	no
203837_at	MAP3K5	1.03202	no
220782_x_at	KLK12	1.03147	no
203983_at	TSNAX	1.0314	no
221007_s_at	FIP1L1	1.03036	no
217585_at	NEBL	1.02996	no
215358_x_at	ZNF37BP	1.02976	no
209146_at	MSMO1	1.02938	no
201896_s_at	PSRC1	1.02833	no
201876_at	PON2	1.02789	yes
209753_s_at	TMPO	1.0278	no
210054_at	HAUS3	1.02683	no
213649_at	SRSF7	1.02664	no
215239_x_at	ZNF273	1.02494	no
217728_at	S100A6	1.02189	yes
207605_x_at	ZNF117	1.02071	no
219918_s_at	ASPM	1.02013	no
208813_at	GOT1	1.01872	no
218147_s_at	GLT8D1	1.01641	no
222136_x_at	ZNF43	1.01612	no
201024_x_at	EIF5B	1.01595	no
217187_at	MUC5AC	1.01496	no
210387_at		1.01493	no
219974_x_at	ECHDC1	1.0106	no
201139_s_at	SSB	1.00899	no
204579_at	FGFR4	1.00833	no
202336_s_at	PAM	1.00778	no
213329_at	SRGAP2	1.0074	no
214434_at	HSPA12A	1.00739	no
209258_s_at	SMC3	1.00665	no
200632_s_at	NDRG1	1.00639	no
201105_at	LGALS1	1.00386	no
207350_s_at	VAMP4	1.00264	no
216585_at		1.00187	no
210736_x_at	DTNA	1.0007	no
217941_s_at	ERBB2IP	0.998114	no
201313_at	ENO2	0.997556	no
220936_s_at	H2AFJ	0.995274	no
215933_s_at	HHEX	0.994664	no
202949_s_at	FHL2	0.994372	no
208669_s_at	EID1	0.993898	no
201737_s_at	2006-03-01	0.993491	no
201427_s_at	SEPP1	0.99322	no
213220_at	BBIP1	0.990221	no
203852_s_at		0.989441	no
202786_at	STK39	0.987406	no
211744_s_at	CD58	0.987073	no
214943_s_at		0.98558	no
213953_at	KRT20	0.985559	no
208995_s_at	PPIG	0.984951	no
206662_at	GLRX	0.982912	no
203213_at	CDK1	0.982318	no
202314_at	CYP51A1	0.980367	no
203893_at	TAF9	0.980012	no
206653_at	POLR3G	0.979778	no
214277_at	COX11	0.979518	no
212470_at	SPAG9	0.979458	no
219543_at	PBLD	0.979248	no
201501_s_at	GRSF1	0.979067	no
206875_s_at	SLK	0.978052	no
209456_s_at	FBXW11	0.976714	no
201948_at	GNL2	0.97628	no
203640_at	MBNL2	0.974435	no
202551_s_at	CRIM1	0.974105	no
210445_at	FABP6	0.972322	no
205084_at	BCAP29	0.972194	no
209754_s_at	TMPO	0.971602	no
203843_at	RPS6KA3	0.970938	no
204597_x_at	STC1	0.970854	no
213711_at	KRT81	0.970216	yes
202779_s_at	UBE2S	0.969514	no
217097_s_at	PHTF2	0.969325	no
212634_at	UFL1	0.967703	no
204374_s_at	GALK1	0.967336	no
216551_x_at	PLCG1	0.96655	no
205470_s_at	KLK11	0.966506	no
214474_at	PRKAB2	0.963774	no
201701_s_at	PGRMC2	0.962751	no
202381_at	ADAM9	0.962298	no
213131_at	OLFM1	0.960483	no
212236_x_at	KRT17	0.959325	no
203577_at	GTF2H4	0.959039	no
208079_s_at	AURKA	0.958674	no
214274_s_at	ACAA1	0.957758	no
218129_s_at	NFYB	0.957692	no
201016_at	EIF1AX	0.957199	no
206500_s_at	MIS18BP1	0.954867	no
203468_at	CDK10	0.954413	no
205063_at	GEMIN2	0.954373	no
204258_at	CHD1	0.953338	no
208810_at		0.952212	no
218886_at	PAK1IP1	0.950799	no
206825_at	OXTR	0.948247	no
221987_s_at	TSR1	0.946886	no
208264_s_at	EIF3J	0.945686	no
218598_at	RINT1	0.945158	no
209623_at	MCCC2	0.945146	no
208103_s_at	ANP32E	0.944937	no
213957_s_at	CEP350	0.944515	no
210850_s_at	ELK1	0.943876	no
203594_at	RTCD1	0.943741	no
200796_s_at	MCL1	0.943601	no
219189_at	FBXL6	0.942084	no
215043_s_at		0.941549	no
204407_at	TTF2	0.939872	no
203067_at	PDHX	0.93958	no
217738_at	NAMPT	0.939296	no
204257_at	FADS3	0.938221	no
200889_s_at	SSR1	0.937999	no
203276_at	LMNB1	0.937992	no
203710_at	ITPR1	0.937577	no
214786_at	MAP3K1	0.937139	no
209956_s_at	CAMK2B	0.935333	no
209709_s_at	HMMR	0.934995	no
213107_at	TNIK	0.934927	no
222283_at	ZNF480	0.934038	no
209372_x_at		0.933794	no
203585_at	ZNF185	0.933709	no
210404_x_at	CAMK2B	0.933572	no
219363_s_at	MTERFD1	0.933485	no
219317_at	POLI	0.932885	no
205739_x_at	ZNF107	0.932867	no
203420_at	FAM8A1	0.932715	no
203102_s_at	MGAT2	0.932694	no
206554_x_at	SETMAR	0.931562	no
207754_at	RASSF8	0.929498	no
212060_at	U2SURP	0.929378	no
201311_s_at	SH3BGRL	0.928726	no
206263_at	FMO4	0.928719	no
212177_at	PNISR	0.926058	no
214734_at	EXPH5	0.924984	no
204162_at	NDC80	0.924963	no
219410_at	TMEM45A	0.924947	yes
204654_s_at	TFAP2A	0.924139	no
209210_s_at	FERMT2	0.924027	no
213970_at	RABL3	0.923995	no
202993_at	ILVBL	0.923873	no
221195_at	RNFT1	0.923857	no
208670_s_at	EID1	0.922601	no
205235_s_at	KIF20B	0.92251	no
209633_at	PPP2R3A	0.922128	no
202821_s_at	LPP	0.921912	no
205461_at	RAB35	0.921287	no
204689_at	HHEX	0.920086	no
212314_at	SEL1L3	0.919586	no
214741_at	ZNF131	0.918101	no
201149_s_at	TIMP3	0.916793	no
222309_at	LOC100506935	0.916627	no
206521_s_at	GTF2A1	0.915968	no
204261_s_at	PSEN2	0.915491	no
204584_at	L1CAM	0.914162	no
221326_s_at	TUBD1	0.914021	no
214182_at		0.913956	no
202234_s_at	SLC16A1	0.913609	no
206829_x_at	ZNF430	0.9132	no
202712_s_at		0.912319	no
212417_at	SCAMP1	0.912254	no
221782_at	DNAJC10	0.910611	no
214316_x_at		0.909366	no
209209_s_at	FERMT2	0.90932	no
212171_x_at	VEGFA	0.907998	no
209305_s_at	GADD45B	0.907867	no
205018_s_at	MBNL2	0.906107	no
218247_s_at	MEX3C	0.905808	no
217276_x_at	SERHL2	0.905346	no
218884_s_at	GUF1	0.905295	no
200891_s_at	SSR1	0.904211	no
208783_s_at	CD46	0.903542	no
205463_s_at	PDGFA	0.903418	no
201025_at	EIF5B	0.902752	no
201848_s_at	BNIP3	0.900121	no
204637_at	CGA	0.900066	no
207655_s_at	BLNK	0.899889	no
206348_s_at	PDK3	0.899699	no
210172_at	SF1	0.899265	no
217894_at	KCTD3	0.898604	no
221854_at	PKP1	0.89643	no
209314_s_at	HBS1L	0.896163	no
201983_s_at	EGFR	0.894829	no
214580_x_at		0.893793	no
209267_s_at	SLC39A8	0.893674	no
203023_at	NOP16	0.893416	no
205362_s_at	PFDN4	0.893356	no
200733_s_at	PTP4A1	0.892025	no
200890_s_at	SSR1	0.891027	no
201741_x_at	SRSF1	0.890623	no
204653_at	TFAP2A	0.8885	no
221881_s_at	CLIC4	0.887783	no
204453_at	ZNF84	0.887655	no
202345_s_at	FABP5	0.887639	no
204244_s_at	DBF4	0.887398	no
218538_s_at	MRS2	0.885149	no
219232_s_at	EGLN3	0.884032	no
212926_at	SMC5	0.883666	no
213568_at	OSR2	0.882593	no
203954_x_at	CLDN3	0.882115	no
221260_s_at	CSRNP2	0.880714	no
210813_s_at	XRCC4	0.880033	no
210987_x_at	TPM1	0.879353	no
209803_s_at	PHLDA2	0.878616	no
214352_s_at	KRAS	0.878316	no
219540_at	ZNF267	0.876622	no
209304_x_at	GADD45B	0.874069	no
218662_s_at	NCAPG	0.873116	no
221220_s_at	SCYL2	0.87239	no
201008_s_at	TXNIP	0.871929	no
208223_s_at	ACVR1B	0.869622	no
218499_at	MST4	0.868587	no
205574_x_at	BMP1	0.867422	no
221566_s_at	NOL3	0.866617	no
222137_at	CC2D1A	0.866431	no
218136_s_at	SLC25A37	0.866228	no
219208_at	FBXO11	0.866131	no
203413_at	NELL2	0.865265	no
204541_at	SEC14L2	0.865107	no
214257_s_at	SEC22B	0.864935	no
218807_at	VAV3	0.864444	no
201407_s_at	PPP1CB	0.863895	no
59625_at	NOL3	0.862965	no
213793_s_at	HOMER1	0.862333	no
206848_at		0.862277	no
203890_s_at	DAPK3	0.862003	no
201466_s_at	JUN	0.860985	no
210945_at	COL4A6	0.860876	no
205282_at	LRP8	0.860221	no
217208_s_at	DLG1	0.860149	no
208651_x_at	CD24	0.859679	no
208653_s_at	CD164	0.859526	no
204017_at	KDELR3	0.858646	no
216323_x_at	TUBA3D	0.858283	no
213342_at	YAP1	0.858134	no
213979_s_at		0.857671	no
201143_s_at	EIF2S1	0.856663	no
206023_at	NMU	0.856404	no
212449_s_at	LYPLA1	0.856122	no
221311_x_at	LYRM2	0.855733	no
214766_s_at	AHCTF1	0.855415	no
201581_at	TMX4	0.85465	no
221540_x_at		0.854269	no
206405_x_at	USP6	0.853863	no
214048_at	MBD4	0.853623	no
211849_s_at	RNGTT	0.852997	no
202124_s_at	TRAK2	0.852757	no
207574_s_at	GADD45B	0.852421	no
221601_s_at	FAIM3	0.850967	no
204875_s_at	GMDS	0.850647	no
207165_at	HMMR	0.850482	no
218239_s_at	GTPBP4	0.850385	no
219717_at	DCAF16	0.850217	no
205420_at	PEX7	0.850186	no
209632_at	PPP2R3A	0.849984	no
202876_s_at	PBX2	0.849708	no
214481_at	HIST1H2AM	0.849685	no
217851_s_at	SLMO2	0.849246	no
209671_x_at		0.848805	no
203666_at	CXCL12	0.848723	no
206351_s_at	PEX10	0.847863	no
204145_at	FRG1	0.846094	no
222235_s_at	CSGALNACT2	0.845361	no
209922_at	BRAP	0.84477	no
204763_s_at	GNAO1	0.844162	no
218889_at	NOC3L	0.84391	no
212958_x_at	PAM	0.843273	no
207610_s_at	EMR2	0.843233	no
205020_s_at	ARL4A	0.843114	no
208683_at	CAPN2	0.842727	no
202900_s_at	NUP88	0.842201	no
212476_at	ACAP2	0.841944	no
220060_s_at	C12orf48	0.84185	no
213754_s_at	PAIP1	0.841811	no
205571_at	LIPT1	0.841543	no
209181_s_at	RABGGTB	0.841142	no
200915_x_at	KTN1	0.841001	no
210465_s_at	SNAPC3	0.840976	no
204969_s_at	RDX	0.840058	no
205283_at	FKTN	0.840036	no
219927_at	FCF1	0.839648	no
205065_at	ENPP1	0.839371	no
210553_x_at	PCSK6	0.838439	no
203449_s_at	TERF1	0.838257	no
213359_at	HNRNPD	0.838036	no
207845_s_at	ANAPC10	0.836871	no
218568_at	AGK	0.836642	no
219030_at	TPRKB	0.836368	no
219821_s_at	GFOD1	0.836236	no
220833_at		0.836231	no
201531_at	ZFP36	0.835835	no
201661_s_at	ACSL3	0.835583	no
203130_s_at	KIF5C	0.835574	no
218785_s_at	RABL5	0.835414	no
205471_s_at	DACH1	0.8348	no
214658_at		0.834579	no
AFFX-HUMRGE/M10098_M_at		0.832713	no
219933_at	GLRX2	0.832391	no
211018_at	LSS	0.831388	no
202979_s_at	CREBZF	0.830949	no
202558_s_at	HSPA13	0.830035	no
200730_s_at	PTP4A1	0.829543	no
204203_at	CEBPG	0.829234	no
210962_s_at	AKAP9	0.827123	no
205822_s_at	HMGCS1	0.825658	yes
214155_s_at	LARP4	0.825182	no
213956_at	CEP350	0.824801	no
219703_at	MNS1	0.823002	no
218663_at	NCAPG	0.822222	no
220018_at	CBLL1	0.8218	no
217620_s_at	PIK3CB	0.820437	no
209891_at	SPC25	0.81932	no
215009_s_at	LOC100499177	0.8192	no
208116_s_at	MAN1A1	0.819016	no
200731_s_at	PTP4A1	0.81864	no
204800_s_at	DHRS12	0.81748	no
213149_at	DLAT	0.816501	no
201291_s_at	TOP2A	0.816099	no
220178_at	C19orf28	0.815498	no
212773_s_at	TOMM20	0.814113	no
218252_at	CKAP2	0.813597	no
204807_at	TMEM5	0.812223	no
218844_at	ACSF2	0.812114	no
222185_at	PKNOX2	0.809816	no
220173_at	C14orf45	0.809535	no
207388_s_at	PTGES	0.808644	no
221031_s_at	APOLD1	0.808296	no
201534_s_at	UBL3	0.808133	no
208985_s_at	EIF3J	0.807694	no
220086_at	IKZF5	0.807685	no
212492_s_at	KDM4B	0.807642	no
201872_s_at	ABCE1	0.80747	no
201925_s_at	CD55	0.805837	no
210141_s_at	INHA	0.804904	no
205173_x_at	CD58	0.80447	no
202146_at	IFRD1	0.803973	no
203166_at	CFDP1	0.803522	no
218823_s_at	KCTD9	0.803126	no
221551_x_at	ST6GALNAC4	0.802514	no
204490_s_at	CD44	0.802293	no
214446_at	ELL2	0.80219	no
201682_at	PMPCB	0.80168	no
204120_s_at	ADK	0.801472	no
222024_s_at	AKAP13	0.801303	no
205862_at	GREB1	0.800767	no
211925_s_at	PLCB1	0.800344	no
206373_at	ZIC1	0.800178	no
205730_s_at	ABLIM3	0.799519	no
201196_s_at	AMD1	0.798355	no
201436_at	EIF4E	0.798137	no
211473_s_at	COL4A6	0.797485	no
201595_s_at	ZC3H15	0.797427	no
219987_at	LOC100288413	0.797318	no
214925_s_at	SPTAN1	0.796989	no
200606_at	DSP	0.796806	no
213262_at	SACS	0.796659	no
203840_at	BLZF1	0.796141	no
203119_at	CCDC86	0.796102	no
217920_at	MAN1A2	0.796091	no
205415_s_at	ATXN3	0.796026	no
220177_s_at	TMPRSS3	0.795914	no
211527_x_at	VEGFA	0.794363	no
204083_s_at	TPM2	0.793089	no
210732_s_at	LGALS8	0.792401	no
205071_x_at	XRCC4	0.792196	no
202855_s_at	SLC16A3	0.792175	no
203801_at	MRPS14	0.790081	no
215728_s_at	ACOT7	0.789309	no
202516_s_at	DLG1	0.789103	no
222269_at	APOOL	0.789039	no
203928_x_at	MAPT	0.788998	no
209406_at	BAG2	0.788756	no
212063_at	CD44	0.78836	no
206719_at	SYNGR4	0.78825	no
204860_s_at	NAIP	0.788175	no
217445_s_at	GART	0.78743	no
215512_at	2006-03-01	0.787241	no
203300_x_at	AP1S2	0.786105	no
215509_s_at	BUB1	0.78552	no
204847_at	ZBTB11	0.785004	no
219963_at	DUSP13	0.783846	no
216902_s_at		0.783829	no
208107_s_at	LOC81691	0.783592	no
217538_at	SGSM2	0.783507	no
214212_x_at	FERMT2	0.782676	no
219158_s_at	NAA15	0.782476	no
205221_at	HGD	0.782368	no
204435_at	NUPL1	0.782003	no
216535_at		0.780693	no
203465_at	MRPL19	0.779619	no
203836_s_at	MAP3K5	0.778632	no
212650_at	EHBP1	0.77852	no
218349_s_at	ZWILCH	0.7775	no
209430_at	BTAF1	0.777378	no
219411_at	ELMO3	0.776566	no
212794_s_at	KIAA1033	0.77656	no
212835_at	FAM175B	0.775818	no
202504_at	TRIM29	0.775704	no
209135_at	ASPH	0.775681	no
212648_at	DHX29	0.7756	no
205089_at	ZNF7	0.775262	no
203715_at	TBCE	0.774819	no
203675_at	NUCB2	0.774665	yes
212981_s_at	FAM115A	0.774594	no
205176_s_at	ITGB3BP	0.774223	no
209567_at	RRS1	0.773422	no
219844_at	C10orf118	0.773133	no
207156_at	HIST1H2AG	0.771852	no
209281_s_at	ATP2B1	0.771634	no
200616_s_at	MLEC	0.771517	no
219205_at	SRR	0.771462	no
218446_s_at	FAM18B1	0.77115	no
221308_at	FRS2	0.770956	no
221436_s_at	CDCA3	0.770814	no
216684_s_at	SS18	0.769704	no
222034_at	GNB2L1	0.769703	no
213367_at	LOC155060	0.769666	no
209065_at	UQCRB	0.768241	no
207146_at	KRT32	0.767564	no
219758_at	TTC26	0.76751	no
201304_at	NDUFA5	0.767178	no
221919_at	LOC100506653	0.766613	no
212074_at	SUN1	0.766213	no
211088_s_at	PLK4	0.765906	no
219258_at	TIPIN	0.765571	no
212852_s_at	TROVE2	0.765075	no
209595_at	GTF2F2	0.76404	no
200738_s_at	PGK1	0.763355	no
209257_s_at	SMC3	0.762808	no
201091_s_at	CBX3	0.761925	no
208994_s_at	PPIG	0.76158	no
218549_s_at	FAM82B	0.760959	no
221229_s_at	TRMT61B	0.760836	no
200710_at	ACADVL	0.760318	no
204516_at	ATXN7	0.75975	no
218728_s_at	CNIH4	0.759323	no
206357_at	OPA3	0.75919	no
212249_at	PIK3R1	0.757873	no
207693_at	CACNB4	0.757707	no
206928_at	ZNF124	0.756524	no
220800_s_at	TMOD3	0.756389	no
205147_x_at	NCF4	0.756319	no
203354_s_at	PSD3	0.756187	no
220238_s_at	KLHL7	0.756028	no
213480_at	VAMP4	0.755907	no
204528_s_at	NAP1L1	0.755777	no
202733_at	P4HA2	0.755708	no
206526_at	RIBC2	0.755646	no
217878_s_at	CDC27	0.755638	no
213070_at	PIK3C2A	0.755482	no
205945_at	IL6R	0.754526	no
204224_s_at	GCH1	0.753451	no
205134_s_at	NUFIP1	0.753357	no
201693_s_at	EGR1	0.75326	no
213878_at	PYROXD1	0.753216	no
211258_s_at	TGFA	0.75223	no
220721_at	ZNF614	0.751635	no
215687_x_at	PLCB1	0.751561	no
215096_s_at	ESD	0.751393	no
217916_s_at	FAM49B	0.751015	no
204234_s_at	ZNF195	0.750924	no
206205_at	MPHOSPH9	0.750269	no
202464_s_at	PFKFB3	0.75026	no
214469_at	HIST1H2AE	0.749888	no
201567_s_at	GOLGA4	0.749571	no
207462_at	GLRA2	0.748808	no
208249_s_at	TGDS	0.748808	no
206110_at	HIST1H3H	0.748592	no
209189_at	FOS	0.748362	no
212662_at	PVR	0.746679	no
210933_s_at	FSCN1	0.746619	no
218936_s_at	CCDC59	0.745759	no
206686_at	PDK1	0.745324	no
205240_at	GPSM2	0.74512	no
AFFX-r2-Ec-bioD-3_at		0.744782	no
209170_s_at	GPM6B	0.743965	no
219969_at	TXLNG	0.7436	no
205178_s_at	RBBP6	0.743443	no
218998_at	FAM206A	0.742092	no
214542_x_at	HIST1H2AI	0.742046	no
212815_at	ASCC3	0.741995	no
205339_at	STIL	0.741322	no
220459_at	MCM3AP-AS1	0.741017	no
218677_at	S100A14	0.740661	no
201580_s_at	TMX4	0.740454	no
213090_s_at	TAF4	0.740409	no
202787_s_at	MAPKAPK3	0.740353	no
52164_at	C11orf24	0.740196	no
213097_s_at	DNAJC2	0.739901	no
211686_s_at	MAK16	0.73946	no
201464_x_at	JUN	0.739241	no
200732_s_at	PTP4A1	0.739235	no
204734_at	KRT15	0.739204	no
218852_at	PPP2R3C	0.73888	no
201177_s_at	UBA2	0.738465	no
210466_s_at	SERBP1	0.73835	no
204977_at	DDX10	0.737754	no
203377_s_at	CDC40	0.737728	no
208393_s_at	RAD50	0.737557	no
219644_at	CCDC41	0.736731	no
200598_s_at	HSP90B1	0.736642	no
207543_s_at	P4HA1	0.735998	no
208990_s_at	HNRNPH3	0.735581	no
205920_at	SLC6A6	0.735537	no
217985_s_at	BAZ1A	0.735107	no
210916_s_at	CD44	0.734378	no
201148_s_at	TIMP3	0.733987	no
206140_at	LHX2	0.733355	no
209648_x_at	SOCS5	0.732644	no
205831_at	CD2	0.731896	no
205091_x_at	RECQL	0.73183	no
44702_at	SYDE1	0.729714	no
212803_at	NAB2	0.728808	no
201019_s_at	EIF1AX	0.728435	no
217492_s_at		0.728146	no
219002_at	FASTKD1	0.72785	no
213624_at	SMPDL3A	0.727691	no
211355_x_at	LEPR	0.727608	no
208344_x_at		0.726612	no
222075_s_at	OAZ3	0.726439	no
221427_s_at	CCNL2	0.726183	no
213388_at	PDE4DIP	0.726078	no
210868_s_at	ELOVL6	0.725791	no
212113_at	ATXN7L3B	0.725746	no
210097_s_at	NOL7	0.725739	no
201833_at	HDAC2	0.725288	no
209974_s_at	BUB3	0.725237	no
210559_s_at	CDK1	0.725097	no
204728_s_at	WDHD1	0.724813	no
203176_s_at	TFAM	0.724804	no
209321_s_at	ADCY3	0.724072	no
219785_s_at	FBXO31	0.7238	no
201624_at	DARS	0.723591	no
206117_at	TPM1	0.723391	no
211253_x_at	PYY	0.723185	no
218894_s_at	MAGOHB	0.723058	no
207835_at	FBLN1	0.72247	no
203912_s_at	DNASE1L1	0.72222	no
202752_x_at	SLC7A8	0.721714	no
201730_s_at	TPR	0.721448	no
218979_at	RMI1	0.721168	no
202790_at	CLDN7	0.720492	no
206261_at	ZNF239	0.719201	no
213404_s_at	RHEB	0.719183	no
201894_s_at		0.718629	no
219869_s_at	SLC39A8	0.718405	no
200872_at	S100A10	0.717784	no
201458_s_at	BUB3	0.717449	no
202069_s_at	IDH3A	0.717033	no
204274_at	EBAG9	0.716964	no
221718_s_at	AKAP13	0.716899	no
222383_s_at	ALOXE3	0.716402	no
219960_s_at	UCHL5	0.715783	no
214835_s_at	SUCLG2	0.71573	no
219660_s_at	ATP8A2	0.715413	no
219596_at	THAP10	0.714641	no
217708_x_at		0.714385	no
219250_s_at	FLRT3	0.714257	no
219571_s_at	ZNF12	0.714108	no
207891_s_at		0.713836	no
212785_s_at	LARP7	0.713699	no
212426_s_at	YWHAQ	0.71336	no
219100_at	OBFC1	0.713359	no
218721_s_at	C1orf27	0.713317	no
203560_at	GGH	0.712475	no
205386_s_at	MDM2	0.711968	no
217972_at	CHCHD3	0.711178	no
219520_s_at	WWC3	0.710489	no
206108_s_at	SRSF6	0.710383	no
213092_x_at	DNAJC9	0.710299	no
201991_s_at	KIF5B	0.710152	no
202666_s_at	ACTL6A	0.709954	no
222151_s_at	CEP63	0.709184	no
218319_at	PELI1	0.708541	no
203525_s_at	APC	0.708351	no
218611_at	IER5	0.708244	no
203310_at	STXBP3	0.707981	no
220266_s_at	KLF4	0.707898	no
218888_s_at	NETO2	0.70755	no
206448_at	ZNF365	0.707191	no
210281_s_at	ZMYM2	0.706061	no
213889_at		0.70594	no
213062_at	NTAN1	0.705936	no
202351_at	ITGAV	0.705895	no
208964_s_at	FADS1	0.704736	no
201323_at	EBNA1BP2	0.704586	no
210239_at	IRX5	0.704431	no
205281_s_at	PIGA	0.704227	no
213459_at	RPL37A	0.703544	no
211006_s_at	KCNB1	0.703526	no
215720_s_at	NFYA	0.703494	no
212898_at	TTI1	0.703443	no
210463_x_at	TRMT1	0.703013	no
216397_s_at	BOP1	0.70241	no
208857_s_at	PCMT1	0.702397	no
219148_at	PBK	0.701977	no
209622_at	STK16	0.701537	no
213320_at	PRMT3	0.700485	no
201083_s_at	BCLAF1	0.700458	no
214850_at	LOC100170939	0.700414	no
202536_at	CHMP2B	0.700263	no
220199_s_at	AIDA	0.700169	no
220121_at	LINS	0.698797	no
209666_s_at	CHUK	0.696796	no
213737_x_at	GOLGA8H	0.696632	no
212160_at	XPOT	0.696562	no
217152_at		0.696409	no
218523_at	LHPP	0.696376	no
202240_at	PLK1	0.696354	no
220692_at		0.695618	no
212185_x_at	MT2A	0.695254	no
209072_at	MBP	0.694619	no
219242_at	CEP63	0.694419	no
212451_at	SECISBP2L	0.694402	no
202822_at	LPP	0.693915	no
202194_at	TMED5	0.693805	no
205930_at	GTF2E1	0.693222	no
206998_x_at	PRB3	0.693153	no
208078_s_at		0.692967	no
204979_s_at	SH3BGR	0.691903	no
219275_at	PDCD5	0.691772	no
206364_at	KIF14	0.691598	no
211009_s_at	ZNF271	0.691286	no
215044_s_at	STAM2	0.69128	no
221492_s_at	ATG3	0.690843	no
213353_at	ABCA5	0.69075	no
209187_at	DR1	0.690736	no
212946_at	KIAA0564	0.690665	no
216627_s_at	B4GALT1	0.689946	no
201599_at	OAT	0.688557	no
212454_x_at	HNRPDL	0.687913	no
214121_x_at	PDLIM7	0.687824	no
222233_s_at	DCLRE1C	0.68774	no
209142_s_at	UBE2G1	0.687004	no
219762_s_at	RPL36	0.686653	no
219956_at	GALNT6	0.686603	no
204032_at	BCAR3	0.686388	no
216905_s_at	ST14	0.68629	no
212621_at	TMEM194A	0.686071	no
218064_s_at	AKAP8L	0.686021	no
217013_at	AZGP1P1	0.685768	no
206748_s_at	SPAG9	0.68542	no
221596_s_at	C7orf64	0.685346	no
208934_s_at	LGALS8	0.685229	no
202467_s_at	COPS2	0.685063	no
210984_x_at	EGFR	0.684921	no
212014_x_at	CD44	0.684775	no
205664_at	KIN	0.684287	no
213857_s_at	CD47	0.683717	no
214791_at	SP140L	0.683384	no
205251_at	PER2	0.682781	no
201713_s_at	RANBP2	0.68274	no
219538_at	WDR5B	0.682677	no
205072_s_at	XRCC4	0.681811	no
204618_s_at	GABPB1	0.680201	no
204025_s_at	PDCD2	0.679801	no
221922_at	GPSM2	0.679538	no
203403_s_at	RNF6	0.679523	no
215136_s_at	EXOSC8	0.67911	no
206103_at	RAC3	0.678926	no
219496_at	ANKRD57	0.678651	no
207020_at	HSF2BP	0.678389	no
219978_s_at	NUSAP1	0.677721	no
219742_at	PRR7	0.677165	no
221006_s_at	SNX27	0.677074	no
210935_s_at	WDR1	0.677003	no
203260_at	HDDC2	0.67697	no
219003_s_at	MANEA	0.67652	no
221196_x_at	BRCC3	0.676447	no
201878_at	ARIH1	0.67582	no
218316_at	TIMM9	0.675811	no
220865_s_at	PDSS1	0.675701	no
218226_s_at	NDUFB4	0.675084	no
209007_s_at	C1orf63	0.673847	no
213934_s_at	ZNF23	0.673794	no
202163_s_at	CNOT8	0.673026	no
200902_at	2015-09-01	0.672655	no
210693_at	SPPL2B	0.67265	no
201850_at	CAPG	0.672617	no
204264_at	CPT2	0.672203	no
202591_s_at	SSBP1	0.672146	no
201153_s_at	MBNL1	0.670245	no
221580_s_at	TAF1D	0.669713	no
202930_s_at	SUCLA2	0.668514	no
218544_s_at	RCL1	0.667896	no
AFFX-r2-Ec-bioB-3_at		0.667726	no
207377_at	PPP1R2P9	0.667192	no
210005_at	GART	0.666916	no
219428_s_at	PXMP4	0.666554	no
221591_s_at	FAM64A	0.666283	no
220858_at	SORBS2	0.665664	no
205757_at	ENTPD5	0.665274	no
209130_at	SNAP23	0.665249	no
205318_at	KIF5A	0.66491	no
203803_at	PCYOX1	0.664802	no
201691_s_at	TPD52	0.664587	no
205455_at	MST1R	0.664116	no
218766_s_at	WARS2	0.663371	no
220100_at	SLC22A11	0.663078	no
202865_at	DNAJB12	0.662674	no
219192_at	UBAP2	0.661852	no
209680_s_at	KIFC1	0.661747	no
214040_s_at	GSN	0.661601	no
32042_at	ENOX2	0.661419	no
212036_s_at	PNN	0.661112	no
221503_s_at	KPNA3	0.660967	no
210830_s_at	PON2	0.660816	yes
212209_at	MED13L	0.66066	no
219228_at	ZNF331	0.660566	no
213287_s_at	KRT10	0.660242	no
203355_s_at	PSD3	0.659742	no
219237_s_at	DNAJB14	0.65964	no
209515_s_at	RAB27A	0.659454	no
213951_s_at	PSMC3IP	0.659181	no
208715_at	TMCO1	0.659143	no
210278_s_at	AP4S1	0.658955	no
213419_at	APBB2	0.658371	no
207791_s_at	RAB1A	0.65761	no
221345_at	FFAR2	0.657547	no
218043_s_at	AZI2	0.65727	no
221505_at	ANP32E	0.657121	no
202332_at	CSNK1E	0.656677	no
219458_s_at	NSUN3	0.655923	no
218821_at	NPEPL1	0.655874	no
205527_s_at	GEMIN4	0.655683	no
205994_at	ELK4	0.655633	no
218793_s_at	SCML1	0.655602	no
201084_s_at	BCLAF1	0.65513	no
201889_at	FAM3C	0.654998	no
219677_at	SPSB1	0.65498	no
202174_s_at	PCM1	0.654925	no
203145_at	SPAG5	0.654792	no
214895_s_at	ADAM10	0.653523	no
219911_s_at	SLCO4A1	0.652931	no
211929_at	HNRNPA3	0.652731	no
219489_s_at		0.652723	no
219199_at	AFF4	0.652709	no
218930_s_at	TMEM106B	0.651983	no
201593_s_at	ZC3H15	0.651928	no
212763_at	CAMSAP2	0.651151	no
205879_x_at	RET	0.650929	no
207828_s_at	CENPF	0.650779	no
201219_at		0.64988	no
208963_x_at	FADS1	0.649415	no
221098_x_at	UTP14A	0.649186	no
221246_x_at	TNS1	0.648956	no
212392_s_at	PDE4DIP	0.647536	no
205009_at	TFF1	0.64749	no
218696_at	EIF2AK3	0.647361	no
218817_at	SPCS3	0.647349	no
211139_s_at	NAB1	0.647324	no
204209_at		0.646949	no
204171_at	RPS6KB1	0.64646	no
214099_s_at	PDE4DIP	0.645975	no
218331_s_at	C10orf18	0.645671	no
213761_at	MDM1	0.644796	no
212936_at	FAM172A	0.644561	no
217104_at	ST20	0.643788	no
220200_s_at	SETD8	0.64375	no
211204_at	ME1	0.643491	no
204068_at	STK3	0.643449	no
203481_at	FAM178A	0.643325	no
219768_at	VTCN1	0.642811	no
213282_at	APOOL	0.642784	no
202533_s_at	DHFR	0.642727	no
212720_at	PAPOLA	0.642626	no
65493_at	HEATR6	0.641681	no
206419_at	RORC	0.641604	no
217373_x_at	MDM2	0.641464	no
219985_at	HS3ST3A1	0.640517	no
205139_s_at	UST	0.640157	no
204841_s_at	EEA1	0.6395	no
218698_at	APIP	0.638948	no
202026_at	SDHD	0.638859	no
203294_s_at	LMAN1	0.638448	no
205019_s_at	VIPR1	0.638311	yes
204822_at	TTK	0.638005	no
208901_s_at	TOP1	0.636562	no
208935_s_at	LGALS8	0.636184	no
211910_at		0.636043	no
212855_at	DCUN1D4	0.63505	no
201777_s_at	KIAA0494	0.63467	no
204159_at	CDKN2C	0.634557	no
207509_s_at	LAIR2	0.634229	no
204049_s_at	PHACTR2	0.633553	no
206097_at	SLC22A18AS	0.633177	no
202376_at	SERPINA3	0.633104	yes
204399_s_at	EML2	0.632557	no
203939_at	NT5E	0.632543	no
202776_at	DNTTIP2	0.632409	no
201181_at	GNAI3	0.632371	no
221796_at	NTRK2	0.631187	no
203217_s_at	ST3GAL5	0.63079	no
204254_s_at	VDR	0.630421	no
211354_s_at	LEPR	0.629887	no
212599_at	AUTS2	0.629873	no
205899_at	CCNA1	0.629636	no
202289_s_at	TACC2	0.62952	no
206749_at	CD1B	0.628943	no
218953_s_at	PCYOX1L	0.628922	no
218100_s_at	IFT57	0.628674	no
203726_s_at	LAMA3	0.628551	no
218172_s_at	DERL1	0.628072	no
204369_at	PIK3CA	0.627979	no
205430_at	BMP5	0.627575	no
213109_at	TNIK	0.627368	no
222177_s_at	SCAND2	0.627072	no
202745_at	USP8	0.626931	no
221559_s_at	MIS12	0.62686	no
202393_s_at	KLF10	0.626704	no
217185_s_at		0.62661	no
221786_at	C6orf120	0.626296	no
44669_at	SDHAF1	0.626105	no
204278_s_at	EBAG9	0.626098	no
221918_at	CDK17	0.625942	no
209787_s_at	HMGN4	0.625582	no
209446_s_at	C7orf44	0.62547	no
200653_s_at	CALM1	0.625166	no
211312_s_at	WISP1	0.625153	no
206153_at	CYP4F11	0.625063	no
214073_at	CTTN	0.624604	no
204334_at	KLF7	0.62451	no
220421_at	BTNL8	0.624448	no
202532_s_at	DHFR	0.624248	no
202657_s_at	SERTAD2	0.624224	no
210671_x_at	MAPK8	0.624042	no
33323_r_at	SFN	0.623762	no
219406_at	C1orf50	0.623263	no
201736_s_at	2006-03-01	0.622862	no
213820_s_at	STARD5	0.622801	no
208496_x_at	HIST1H3G	0.622487	no
221425_s_at	ISCA1	0.622295	no
212687_at	LIMS1	0.622123	no
201784_s_at	C11orf58	0.622032	no
205382_s_at	CFD	0.621539	no
210681_s_at	USP15	0.620979	no
201009_s_at	TXNIP	0.62018	no
203804_s_at	LUC7L3	0.62002	no
202260_s_at	STXBP1	0.619505	no
203405_at	PSMG1	0.619264	no
220171_x_at	KIAA1704	0.618567	no
218096_at	AGPAT5	0.618531	no
219840_s_at	TCL6	0.617752	no
204502_at	SAMHD1	0.617291	no
219801_at	ZNF34	0.617	no
221847_at	LOC100129361	0.616677	no
209935_at	ATP2C1	0.61651	no
216025_x_at	CYP2C9	0.616174	no
219257_s_at	SPHK1	0.615978	no
205046_at	CENPE	0.6154	no
200595_s_at	EIF3A	0.61513	no
214300_s_at	TOP3A	0.615056	no
212858_at	PAQR4	0.614678	no
201437_s_at	EIF4E	0.613782	no
205827_at	CCK	0.61378	no
216483_s_at	C19orf10	0.613209	no
219330_at	VANGL1	0.612646	no
211661_x_at	PTAFR	0.612456	no
213447_at		0.61234	no
205105_at	MAN2A1	0.611983	no
204780_s_at	FAS	0.611942	no
203165_s_at	SLC33A1	0.611812	no
211614_at		0.611733	no
212885_at	MPHOSPH10	0.611729	no
213657_s_at		0.611687	no
222060_at	KRT8P12	0.611078	no
202350_s_at	MATN2	0.611017	no
204982_at	GIT2	0.610846	no
203787_at	SSBP2	0.61012	no
213030_s_at	PLXNA2	0.609985	no
209591_s_at	BMP7	0.609823	no
213374_x_at	HIBCH	0.60947	no
208962_s_at	FADS1	0.609313	no
213902_at	ASAH1	0.609302	no
202147_s_at	IFRD1	0.608851	no
212989_at	SGMS1	0.608825	no
204444_at	KIF11	0.608794	no
218461_at	GPN3	0.60878	no
203186_s_at	S100A4	0.608646	no
203058_s_at	PAPSS2	0.608477	no
211949_s_at	NOLC1	0.608034	no
218716_x_at	MTO1	0.608018	no
205957_at	PLXNB3	0.607864	no
204690_at	STX8	0.607861	no
213427_at	RPP40	0.607731	no
216366_x_at		0.607358	no
202166_s_at	PPP1R2	0.606875	no
218945_at	METTL22	0.606456	no
218209_s_at	RPRD1A	0.606434	no
214929_s_at	KIAA1109	0.606109	no
212468_at	SPAG9	0.606095	no
218680_x_at		0.605602	no
221570_s_at	METTL5	0.605205	no
208612_at	PDIA3	0.605124	no
209357_at	CITED2	0.605064	no
204930_s_at	BNIP1	0.604654	no
203353_s_at	MBD1	0.604565	no
209340_at	UAP1	0.604045	no
212411_at	IMP4	0.602879	no
219517_at		0.602349	no
218631_at	AVPI1	0.6021	no
203476_at	TPBG	0.602003	no
212154_at	SDC2	0.601944	no
221478_at	BNIP3L	0.601839	no
213239_at	PIBF1	0.600949	no
221479_s_at	BNIP3L	0.600869	no
204130_at	HSD11B2	0.600746	no
214356_s_at	KIAA0368	0.600673	no
201250_s_at	SLC2A1	0.599648	no
217364_x_at		0.599169	no
220350_at	ZNF235	0.599136	no
201772_at	AZIN1	0.598871	no
201831_s_at	USO1	0.598818	no
210752_s_at	MLX	0.598786	no
206917_at	GNA13	0.598679	no
210585_s_at	TNPO2	0.59861	no
211026_s_at	MGLL	0.598548	no
201835_s_at	PRKAB1	0.598222	no
210624_s_at	ILVBL	0.597969	no
219658_at	PTCD2	0.597419	no
209533_s_at	PLAA	0.597386	no
208381_s_at	SGPL1	0.596999	no
219484_at	HCFC2	0.596955	no
218244_at	NOL8	0.596905	no
210023_s_at	PCGF1	0.596739	no
201890_at	RRM2	0.596411	no
210994_x_at	TRIM23	0.596107	no
204610_s_at	CCDC85B	0.595979	no
202129_s_at	RIOK3	0.595942	no
211493_x_at	DTNA	0.595421	no
213046_at	PABPN1	0.595379	no
204554_at	PPP1R3D	0.59515	no
217956_s_at	ENOPH1	0.594968	no
202299_s_at	HBXIP	0.594846	no
203341_at	CEBPZ	0.594803	no
203716_s_at	DPP4	0.594747	no
219378_at	NAA16	0.594684	no
213701_at	C12orf29	0.59403	no
204207_s_at	RNGTT	0.59397	no
200995_at	IPO7	0.593561	no
207305_s_at	TRAPPC8	0.593309	no
212106_at	FAF2	0.593221	no
204886_at	PLK4	0.592486	no
209715_at	CBX5	0.592354	no
216568_x_at		0.592204	no
202412_s_at	USP1	0.59184	no
211733_x_at	SCP2	0.591822	no
218053_at	PRPF40A	0.591719	no
219507_at	RSRC1	0.59148	no
222077_s_at	RACGAP1	0.591435	no
220368_s_at	SMEK1	0.590677	no
212707_s_at		0.590311	no
210189_at	HSPA1L	0.590044	no
201156_s_at	RAB5C	0.589055	no
205733_at	BLM	0.588666	no
214332_s_at	TSFM	0.588583	no
219925_at	ZMYM6	0.588451	no
221072_at	C9orf31	0.588188	no
203629_s_at	COG5	0.588134	no
209276_s_at	GLRX	0.588122	no
204831_at	CDK8	0.587379	no
214022_s_at	IFITM1	0.587292	no
64408_s_at	CALML4	0.586743	no
202318_s_at	SENP6	0.586312	no
205724_at	PKP1	0.586219	no
200875_s_at	NOP56	0.586111	no
220193_at	SH3D21	0.585935	no
212859_x_at	MT1E	0.585851	no
213682_at	NUP50	0.585719	no
208726_s_at	EIF2S2	0.585569	no
220036_s_at	LMBR1L	0.585327	no
219239_s_at	ZNF654	0.585234	no
207314_x_at		0.584616	no
219215_s_at	SLC39A4	0.584542	no
215983_s_at	UBXN8	0.584149	no
202445_s_at	NOTCH2	0.584121	no
213896_x_at	FAM149B1	0.583776	no
208188_at	KRT9	0.583709	no
217814_at	CCDC47	0.583347	no
205217_at	TIMM8A	0.583029	no
201955_at	CCNC	0.583009	no
213222_at	PLCB1	0.582352	no
207299_s_at	GRM1	0.582265	no
216305_s_at	C2orf3	0.582092	no
218113_at	TMEM2	0.582057	no
211774_s_at	MMACHC	0.581741	no
215407_s_at	ASTN2	0.58138	no
201043_s_at	ANP32A	0.580924	no
211581_x_at	LST1	0.580763	no
217834_s_at	SYNCRIP	0.580554	no
212488_at	COL5A1	0.580546	no
201687_s_at	API5	0.580337	no
213124_at	ZNF473	0.580276	no
222118_at	CENPN	0.580144	no
209903_s_at	ATR	0.580127	no
201664_at	SMC4	0.58005	no
213394_at	MAPKBP1	0.579625	no
200994_at	IPO7	0.579472	no
201582_at	SEC23B	0.579406	no
216315_x_at		0.579395	no
221020_s_at	SLC25A32	0.579121	no
213091_at	CRTC1	0.57902	no
213229_at	DICER1	0.579018	no
205120_s_at	SGCB	0.5789	no
204575_s_at	MMP19	0.578622	no
202718_at	IGFBP2	0.578328	no
206951_at	HIST1H4E	0.578179	no
212500_at	ADO	0.578145	no
209379_s_at	FAM190B	0.577672	no
201663_s_at	SMC4	0.577623	no
221859_at	SYT13	0.577435	no
32088_at	BLZF1	0.577286	no
222201_s_at	CASP8AP2	0.577181	no
205530_at	ETFDH	0.577143	no
221841_s_at	KLF4	0.577002	no
213534_s_at	PASK	0.576972	no
217954_s_at	PHF3	0.576896	no
202231_at	EIF3M	0.576566	no
212272_at	LPIN1	0.576564	no
217881_s_at	CDC27	0.576022	no
218740_s_at	CDK5RAP3	0.576013	no
212158_at	SDC2	0.57595	no
219451_at	MSRB2	0.5756	no
219662_at	C2orf49	0.575515	no
209989_at	ZNF268	0.575474	no
204675_at	SRD5A1	0.575446	no
214845_s_at	CALU	0.575188	no
200969_at	SERP1	0.574702	no
36499_at	CELSR2	0.574465	no
203623_at	PLXNA3	0.574178	no
207285_x_at	CSHL1	0.57341	no
202735_at	EBP	0.573393	no
219555_s_at	CENPN	0.572934	no
210568_s_at	RECQL	0.572542	no
210567_s_at	SKP2	0.572486	no
214683_s_at		0.572078	no
203132_at	RB1	0.57198	no
207366_at	KCNS1	0.571854	no
206744_s_at	ZMYM5	0.571808	no
207749_s_at	PPP2R3A	0.571493	no
203584_at	TTC35	0.571455	no
210896_s_at	ASPH	0.571285	no
209645_s_at	ALDH1B1	0.571132	no
219906_at	EBLN2	0.570787	no
203690_at	TUBGCP3	0.570122	no
218422_s_at	RBM26	0.569964	no
211811_s_at	PCDHA6	0.56983	no
209339_at	SIAH2	0.56971	no
208581_x_at	MT1X	0.569582	no
206767_at	RBMS3	0.569392	no
213593_s_at	TRA2A	0.569243	no
204053_x_at	PTEN	0.569208	no
212709_at	NUP160	0.568922	no
203566_s_at	AGL	0.568724	no
AFFX-HUMISGF3A/M97935_5_at	STAT1	0.568088	no
218989_x_at	SLC30A5	0.567959	no
213848_at	DUSP7	0.567366	no
204210_s_at	PCYT1A	0.567038	no
213061_s_at	NTAN1	0.566591	no
202823_at	TCEB1	0.566099	no
202537_s_at	CHMP2B	0.565464	no
210691_s_at	CACYBP	0.56542	no
217915_s_at	RSL24D1	0.565219	no
204927_at	RASSF7	0.565093	no
217602_at	PPIA	0.564932	no
219194_at	SEMA4G	0.564814	no
211085_s_at	STK4	0.56454	no
201409_s_at	PPP1CB	0.564413	no
221080_s_at	DENND1C	0.564242	no
203598_s_at	WBP4	0.564031	no
210802_s_at	DIMT1	0.563946	no
217299_s_at	NBN	0.563869	no
215022_x_at	ZNF33B	0.563857	no
218878_s_at	SIRT1	0.563508	no
205921_s_at	SLC6A6	0.563012	no
205002_at	AHDC1	0.562534	no
211541_s_at	DYRK1A	0.562477	no
202033_s_at	RB1CC1	0.562333	no
219037_at	RRP15	0.561902	no
220161_s_at	EPB41L4B	0.561813	no
202577_s_at	DDX19A	0.561802	no
204687_at	PARM1	0.561665	no
213623_at	KIF3A	0.5616	no
209814_at	ZNF330	0.561418	no
218365_s_at	DARS2	0.561283	no
217905_at	MCMBP	0.561206	no
209714_s_at	CDKN3	0.561002	no
202232_s_at	EIF3M	0.560863	no
202570_s_at	DLGAP4	0.56071	no
219683_at	FZD3	0.560534	no
204322_at	GOLIM4	0.56053	no
217986_s_at	BAZ1A	0.560399	no
216909_at	RRP12	0.560337	no
218919_at	ZFAND1	0.560271	no
203265_s_at	MAP2K4	0.560194	no
220885_s_at	CENPJ	0.560094	no
202297_s_at	RER1	0.559775	no
203701_s_at	TRMT1	0.559761	no
210041_s_at	PGM3	0.559452	no
209212_s_at	KLF5	0.559171	no
214075_at	NENF	0.559069	no
216092_s_at	SLC7A8	0.558745	no
202429_s_at	PPP3CA	0.558667	no
91826_at	EPS8L1	0.558662	no
221602_s_at	FAIM3	0.558214	no
212569_at	SMCHD1	0.557954	no
209872_s_at	PKP3	0.557928	no
212902_at	SEC24A	0.55765	no
213671_s_at	MARS	0.557256	no
203032_s_at	FH	0.556695	no
217976_s_at	DYNC1LI1	0.556221	no
202814_s_at	HEXIM1	0.556058	no
202126_at	PRPF4B	0.555601	no
221550_at	COX15	0.555498	no
214588_s_at	MFAP3	0.55492	no
212783_at	RBBP6	0.554709	no
201424_s_at	CUL4A	0.554528	no
210448_s_at	P2RX5	0.554466	no
222119_s_at	FBXO11	0.554428	no
202195_s_at	TMED5	0.554168	no
203347_s_at	MTF2	0.554027	no
203211_s_at	MTMR2	0.553793	no
202818_s_at	TCEB3	0.553456	no
218797_s_at	SIRT7	0.553432	no
218881_s_at	FOSL2	0.553431	no
214600_at	TEAD1	0.553388	no
213302_at	PFAS	0.552911	no
220387_s_at	HHLA3	0.552569	no
201660_at	ACSL3	0.552153	no
219862_s_at	NARF	0.55193	no
209771_x_at	CD24	0.551922	no
201936_s_at	EIF4G3	0.551707	no
210562_at	GREB1	0.551494	no
218039_at	NUSAP1	0.551468	no
210233_at	IL1RAP	0.551145	no
212267_at	WAPAL	0.551049	no
205236_x_at	SOD3	0.550845	no
219754_at	RBM41	0.550255	no
200703_at	DYNLL1	0.55024	no
211760_s_at	VAMP4	0.550072	no
200073_s_at	HNRNPD	0.549988	no
212446_s_at	CERS6	0.549843	no
36920_at	MTM1	0.549831	no
218877_s_at	TRMT11	0.549306	no
214553_s_at	ARPP19	0.549035	no
213734_at		0.548691	no
205565_s_at	FXN	0.548423	no
203358_s_at	EZH2	0.548363	no
217047_s_at	FAM13A	0.548258	no
204265_s_at	GPSM3	0.548038	no
207980_s_at	CITED2	0.548011	no
214435_x_at	RALA	0.547284	no
204942_s_at	ALDH3B2	0.547141	yes
203362_s_at	MAD2L1	0.547093	no
201623_s_at	DARS	0.547032	no
203725_at	GADD45A	0.546893	no
217858_s_at	ARMCX3	0.546425	no
202235_at	SLC16A1	0.545715	no
209571_at	CIR1	0.545684	no
216449_x_at	HSP90B1	0.545488	no
205458_at	MC1R	0.545462	no
220124_at	GAN	0.54546	no
217317_s_at		0.545152	no
204776_at	THBS4	0.545108	no
214130_s_at	PDE4DIP	0.545049	no
203915_at	CXCL9	0.544926	no
212450_at	SECISBP2L	0.544865	no
209444_at	RAP1GDS1	0.544812	no
210293_s_at	SEC23B	0.544521	no
221568_s_at	LIN7C	0.544449	no
215526_at		0.544433	no
202396_at	TCERG1	0.544349	no
212833_at	SLC25A46	0.544343	no
215161_at	CAMK1G	0.544178	no
220525_s_at	AUP1	0.543467	no
214291_at	RPL17	0.543422	no
213326_at	VAMP1	0.543411	no
215472_at	PACRG	0.543119	no
212568_s_at	DLAT	0.543079	no
220442_at		0.543044	no
212604_at	MRPS31	0.542547	no
202541_at	AIMP1	0.542386	no
221270_s_at	QTRT1	0.542311	no
36888_at	HAUS5	0.542114	no
214583_at		0.542001	no
221879_at	CALML4	0.541901	no
204023_at	RFC4	0.541737	no
206861_s_at	CGGBP1	0.541388	no
202780_at	OXCT1	0.541312	no
211022_s_at	ATRX	0.541293	no
218669_at	RAP2C	0.541115	no
219704_at	YBX2	0.541096	no
205762_s_at	DUS4L	0.540824	no
204195_s_at	PKNOX1	0.540823	no
213305_s_at	PPP2R5C	0.540175	no
203895_at	PLCB4	0.54013	no
219000_s_at	DSCC1	0.53995	no
221676_s_at	CORO1C	0.539663	no
220160_s_at	KPTN	0.539433	no
212110_at	SLC39A14	0.539101	no
219659_at	ATP8A2	0.539069	no
214404_x_at	SPDEF	0.538789	no
205450_at	PHKA1	0.538534	no
222071_s_at	SLCO4C1	0.537714	no
206076_at	LRRC23	0.537526	no
202850_at	ABCD3	0.537517	no
221649_s_at	PPAN	0.537481	no
220553_s_at	PRPF39	0.537474	no
221860_at	HNRNPL	0.53739	no
204523_at	ZNF140	0.537352	no
208895_s_at	DDX18	0.537184	no
57516_at	ZNF764	0.537114	no
205905_s_at		0.537107	no
216915_s_at	PTPN12	0.537106	no
218398_at	MRPS30	0.536761	no
202678_at	GTF2A2	0.53658	no
208636_at	ACTN1	0.536498	no
213758_at	COX4I1	0.536468	no
209835_x_at	CD44	0.536215	no
201457_x_at	BUB3	0.536202	no
213024_at	TMF1	0.535963	no
203455_s_at	SAT1	0.535653	yes
219399_at	LIN7C	0.535527	no
210910_s_at	POMZP3	0.535463	no
217266_at	RPL15	0.535355	no
204981_at	SLC22A18	0.535327	no
201844_s_at	RYBP	0.53502	no
202015_x_at	METAP2	0.534862	no
220815_at	CTNNA3	0.534083	no
210090_at	ARC	0.533575	no
222182_s_at	CNOT2	0.533166	no
220128_s_at	NIPAL2	0.532975	no
213064_at	ZC3H14	0.532811	no
217733_s_at	TMSB10	0.532526	no
203685_at	BCL2	0.531858	no
220661_s_at	ZNF692	0.531775	no
203775_at	SLC25A13	0.53156	no
212018_s_at	RSL1D1	0.531452	no
201123_s_at	EIF5A	0.531364	no
212207_at	MED13L	0.531264	no
204324_s_at	GOLIM4	0.531111	no
203682_s_at	IVD	0.53106	no
216849_at		0.530862	no
220466_at	CCDC15	0.530393	no
219074_at	TMEM184C	0.530218	no
205937_at	CGREF1	0.529945	no
203060_s_at	PAPSS2	0.529793	no
221707_s_at	VPS53	0.529688	no
209590_at	BMP7	0.529667	no
218236_s_at	PRKD3	0.529561	no
201138_s_at	SSB	0.529545	no
204489_s_at	CD44	0.529506	no
201055_s_at	HNRNPA0	0.52944	no
219291_at	DTWD1	0.528711	no
218263_s_at	ZBED5	0.528445	no
206143_at	SLC26A3	0.528343	no
206533_at	CHRNA5	0.528279	no
216867_s_at	PDGFA	0.528234	no
202514_at	DLG1	0.528204	no
211607_x_at	EGFR	0.528042	no
219332_at	MICALL2	0.528024	no
221025_x_at	PUS7L	0.527957	no
218566_s_at	CHORDC1	0.527913	no
209773_s_at	RRM2	0.527795	no
207094_at	CXCR1	0.527601	no
204240_s_at	SMC2	0.527462	no
215726_s_at	CYB5A	0.527436	no
208119_s_at	ZNF93	0.527303	no
206327_s_at	CDH15	0.527231	no
221641_s_at	ACOT9	0.526302	no
208210_at	MAS1	0.526149	no
202272_s_at	FBXO28	0.526123	no
211212_s_at	ORC5	0.526048	no
207565_s_at	MR1	0.526036	no
217135_x_at		0.524818	no
219576_at	MAP7D3	0.524798	no
211074_at	FOLR1	0.52471	no
220044_x_at	LUC7L3	0.524403	no
203764_at	DLGAP5	0.524167	no
210719_s_at	HMG20B	0.524097	no
209785_s_at	PLA2G4C	0.524096	no
203448_s_at	TERF1	0.523902	no
208405_s_at	CD164	0.523827	no
211953_s_at	IPO5	0.523659	no
207648_at	DRP2	0.523436	no
205135_s_at	NUFIP1	0.523374	no
217914_at	TPCN1	0.523333	no
204009_s_at	KRAS	0.52311	no
205301_s_at	OGG1	0.523077	no
201061_s_at	STOM	0.52246	no
209349_at	RAD50	0.522396	no
217983_s_at	RNASET2	0.522393	no
205392_s_at		0.522287	no
215178_x_at	NAAA	0.522147	no
208360_s_at		0.52211	no
204914_s_at	SOX11	0.520895	no
212896_at	SKIV2L2	0.520762	no
205595_at	DSG3	0.520709	no
201294_s_at	WSB1	0.520575	no
218812_s_at	ORAI2	0.52055	no
200920_s_at	BTG1	0.520476	no
201646_at	SCARB2	0.520395	no
213067_at	MYH10	0.520157	no
213836_s_at	WIPI1	0.519412	no
210283_x_at	PAIP1	0.519226	no
76897_s_at	FKBP15	0.519186	no
205367_at	SH2B2	0.518873	no
205197_s_at	ATP7A	0.518805	no
202495_at	TBCC	0.518721	no
219069_at	ANKRD49	0.518545	no
204142_at	ENOSF1	0.518465	no
207098_s_at	MFN1	0.518347	no
202502_at	ACADM	0.518241	no
221671_x_at		0.518231	no
222019_at	PFDN6	0.518206	no
206499_s_at	RCC1	0.5181	no
209126_x_at	KRT6B	0.518075	no
200765_x_at	CTNNA1	0.517545	no
202679_at	NPC1	0.517517	no
213271_s_at	DOPEY1	0.517257	no
204349_at	MED7	0.517137	no
213632_at	DHODH	0.516772	no
217922_at	MAN1A2	0.516729	no
204135_at	FILIP1L	0.5166	no
215114_at	SENP3	0.516489	no
219998_at	LGALSL	0.516253	no
218882_s_at	WDR3	0.516064	no
203037_s_at	MTSS1	0.516029	no
219822_at	MTRF1	0.515627	no
205052_at	AUH	0.515527	no
216713_at	KRIT1	0.515297	no
200650_s_at	LDHA	0.51514	no
209220_at	GPC3	0.515125	no
203627_at	IGF1R	0.514972	no
202647_s_at	NRAS	0.514899	no
206565_x_at	SMA4	0.514845	no
221053_s_at	TDRKH	0.514764	no
214720_x_at	2010-09-01	0.514671	no
218905_at	INTS8	0.514491	no
219731_at	CC2D2B	0.514399	no
220362_at	PSORS1C1	0.513756	no
216157_at		0.513715	no
201430_s_at	DPYSL3	0.513531	no
218992_at	C9orf46	0.513176	no
217457_s_at	RAP1GDS1	0.51317	no
212445_s_at	NEDD4L	0.51297	no
212410_at	EFHA1	0.512728	no
206235_at	LIG4	0.512317	no
218479_s_at	XPO4	0.512096	no
60794_f_at	ZNF814	0.511996	no
212377_s_at	NOTCH2	0.511555	no
209358_at	TAF11	0.511256	no
204671_s_at	ANKRD6	0.51119	no
202675_at	SDHB	0.510251	no
212596_s_at	HMGXB4	0.5102	no
209378_s_at	FAM190B	0.5102	no
220555_s_at	PDZD7	0.510197	no
214750_at	PLAC4	0.509976	no
207183_at	GPR19	0.509972	no
222315_at		0.5099	no
205452_at	PIGB	0.50989	no
219995_s_at	ZNF750	0.509705	no
203072_at	MYO1E	0.509415	no
215719_x_at	FAS	0.50904	no
208802_at	SRP72	0.508679	no
221230_s_at	ARID4B	0.508457	no
215394_at	PIK3C3	0.507913	no
209464_at	AURKB	0.50781	no
214169_at	SUN1	0.507506	no
201327_s_at	CCT6A	0.507476	no
214421_x_at	CYP2C9	0.507406	no
218197_s_at	OXR1	0.506915	no
204840_s_at	EEA1	0.506881	no
216602_s_at	FARSA	0.506562	no
205967_at	HIST1H4C	0.506361	no
219487_at	BBS10	0.505958	no
212402_at	ZC3H13	0.505943	no
213454_at		0.505699	no
221510_s_at	GLS	0.505618	no
212459_x_at	SUCLG2	0.505512	no
221593_s_at	RPL31	0.505297	no
204603_at	EXO1	0.505226	no
218502_s_at	TRPS1	0.505191	no
204527_at	MYO5A	0.505165	no
204937_s_at	ZNF274	0.505153	no
203077_s_at	SMAD2	0.504983	no
201456_s_at	BUB3	0.50495	no
32723_at	CSTF1	0.504814	no
205809_s_at	WASL	0.504751	no
204761_at	USP6NL	0.504452	no
218694_at	ARMCX1	0.504304	no
214157_at	GNAS	0.504265	no
202451_at	GTF2H1	0.504173	no
218270_at	MRPL24	0.504131	no
217019_at	RPS4X	0.504031	no
222103_at	ATF1	0.503953	no
202019_s_at	LANCL1	0.503945	no
206555_s_at	THUMPD1	0.503586	no
213086_s_at	CSNK1A1	0.503511	no
222090_at	LOC100134713	0.50311	no
219518_s_at		0.503054	no
205464_at	SCNN1B	0.503053	no
203507_at	CD68	0.503046	no
221223_x_at	CISH	0.50281	no
207414_s_at	PCSK6	0.502679	no
221222_s_at	C1orf56	0.502654	no
202882_x_at	NOL7	0.502215	no
211313_s_at	BAZ1B	0.501912	no
220888_s_at	CASS4	0.501829	no
206636_at	RASA2	0.501735	no
214584_x_at	ACACB	0.501278	no
212364_at	MYO1B	0.501257	no
208727_s_at	CDC42	0.501031	no
218811_at	ORAI2	0.500849	no
206473_at	MBTPS2	0.500654	no
222067_x_at	HIST1H2BD	0.500605	no
202431_s_at	MYC	0.500446	no
211814_s_at	CCNE2	0.499902	no
202527_s_at	SMAD4	0.499718	no
201512_s_at	TOMM70A	0.499514	no
218703_at	SEC22A	0.499438	no
209403_at		0.499266	no
212542_s_at	PHIP	0.499056	no
218984_at	PUS7	0.498618	no
221440_s_at	RBBP9	0.498534	no
219598_s_at	RWDD1	0.49828	no
203581_at	RAB4A	0.498193	no
219127_at	PRR15L	0.498131	no
203807_x_at	CSH2	0.498051	no
214129_at	PDE4DIP	0.497905	no
210180_s_at	TRA2B	0.497543	no
206245_s_at	IVNS1ABP	0.497489	no
200921_s_at	BTG1	0.497374	no
214037_s_at	CCDC22	0.497281	no
210346_s_at	CLK4	0.497197	no
205759_s_at	SULT2B1	0.497129	no
216360_x_at	RRP12	0.496912	no
211203_s_at	CNTN1	0.496855	no
213778_x_at	ZNF276	0.496848	no
203338_at	PPP2R5E	0.496659	no
202906_s_at	NBN	0.496354	no
203218_at	MAPK9	0.496248	no
202471_s_at	IDH3G	0.49616	no
212603_at	MRPS31	0.496153	no
208521_at	OR5I1	0.495737	no
209330_s_at	HNRNPD	0.495558	no
200898_s_at	MGEA5	0.495531	no
215495_s_at	SAMD4A	0.495334	no
205774_at	F12	0.495301	no
205427_at	ZNF354A	0.495176	no
203653_s_at	COIL	0.495122	no
218205_s_at	MKNK2	0.495085	no
203562_at	FEZ1	0.494989	no
210133_at	CCL11	0.494674	no
221874_at	KIAA1324	0.494656	yes
78383_at	LOC100129250	0.494424	no
57540_at	RBKS	0.494416	no
218790_s_at	TMLHE	0.494242	no
206485_at	CD5	0.493555	no
221814_at	GPR124	0.493328	no
202815_s_at	HEXIM1	0.492008	no
212230_at	PPAP2B	0.491929	no
219139_s_at	CROCCP3	0.491881	no
201846_s_at	RYBP	0.491821	no
209265_s_at	METTL3	0.491792	no
201993_x_at	HNRPDL	0.491519	no
220131_at	FXYD7	0.491472	no
221675_s_at	CHPT1	0.491371	no
221514_at	UTP14A	0.49137	no
203241_at	UVRAG	0.491272	no
206412_at	FER	0.491038	no
209514_s_at	RAB27A	0.490961	no
214016_s_at		0.490876	no
204256_at	ELOVL6	0.490722	no
215596_s_at	LTN1	0.49035	no
221079_s_at		0.490178	no
204650_s_at	APBB3	0.490099	no
201366_at	ANXA7	0.49008	no
208042_at	AGGF1	0.490072	no
201635_s_at	FXR1	0.489953	no
208803_s_at	SRP72	0.489807	no
202211_at	ARFGAP3	0.489668	no
221837_at	KLHL22	0.489661	no
212651_at	RHOBTB1	0.48954	no
219131_at	UBIAD1	0.489439	no
213517_at	PCBP2	0.489425	no
202934_at	HK2	0.489317	no
221620_s_at	APOO	0.489173	no
218883_s_at	MLF1IP	0.488694	no
220671_at	CCRN4L	0.488664	no
210447_at	GLUD2	0.488511	no
200091_s_at	RPS25	0.488381	no
202601_s_at	HTATSF1	0.488334	no
218643_s_at	CRIPT	0.487963	no
219078_at	GPATCH2	0.487959	no
200883_at	UQCRC2	0.487565	no
208140_s_at	LRRC48	0.487183	no
200873_s_at	CCT8	0.487003	no
203544_s_at	STAM	0.486875	no
201490_s_at	PPIF	0.486552	no
203432_at	TMPO	0.486551	no
210766_s_at	CSE1L	0.486201	no
215064_at	SC5DL	0.486194	no
213465_s_at	PPP1R7	0.485924	no
221482_s_at	ARPP19	0.485385	no
201980_s_at	RSU1	0.485135	no
221509_at	DENR	0.485127	no
202200_s_at	SRPK1	0.484492	no
208677_s_at	BSG	0.484271	no
219099_at	C12orf5	0.483894	no
214703_s_at	MAN2B2	0.483529	no
201292_at	TOP2A	0.48346	no
221760_at	MAN1A1	0.483175	no
215470_at		0.482435	no
213201_s_at	TNNT1	0.48232	no
215418_at	PARVA	0.482319	no
210951_x_at	RAB27A	0.482264	no
210745_at	ONECUT1	0.482252	no
217073_x_at	APOA1	0.482179	no
212723_at	JMJD6	0.482109	no
206123_at	LLGL1	0.482057	no
51146_at	PIGV	0.481964	no
212340_at	YIPF6	0.481725	no
212472_at	MICAL2	0.481566	no
203212_s_at	MTMR2	0.481506	no
218781_at	SMC6	0.481341	no
207541_s_at	EXOSC10	0.481302	no
203042_at	LAMP2	0.480869	no
221894_at	ADCK2	0.48068	no
215725_at	DGCR11	0.480229	no
218105_s_at	MRPL4	0.480176	no
203774_at	MTR	0.480133	no
209625_at	PIGH	0.480073	no
213027_at	TROVE2	0.479803	no
219147_s_at	C9orf95	0.479778	no
205628_at	PRIM2	0.47948	no
204187_at	GMPR	0.479427	no
221035_s_at	TEX14	0.47934	no
203336_s_at	ITGB1BP1	0.479225	no
218090_s_at	WDR11	0.479182	no
215082_at	ELOVL5	0.479099	no
217816_s_at	PCNP	0.479019	no
210181_s_at	CABP1	0.479012	no
206474_at	CDK17	0.478714	no
220926_s_at	EDEM3	0.478685	no
202603_at	ADAM10	0.478591	no
213054_at	HAUS5	0.478384	no
207013_s_at	MMP16	0.478272	no
214061_at	WDR67	0.47827	no
213760_s_at	ZNF330	0.477828	no
201731_s_at	TPR	0.477588	no
206651_s_at	CPB2	0.477327	no
202555_s_at	MYLK	0.477053	no
209609_s_at	MRPL9	0.477039	no
211421_s_at	RET	0.476886	no
201626_at	INSIG1	0.476802	no
216983_s_at	ZNF224	0.47665	no
208843_s_at	GORASP2	0.476543	no
206119_at	BHMT	0.476474	no
218150_at	ARL5A	0.47616	no
200893_at	TRA2B	0.475757	no
212913_at		0.47568	no
217448_s_at	TOX4	0.475637	no
213128_s_at	UBE3A	0.475496	no
201432_at	CAT	0.475329	no
212888_at	DICER1	0.475204	no
AFFX-M27830_M_at		0.475192	no
220991_s_at	RNF32	0.474982	no
205218_at	POLR3F	0.474821	no
207338_s_at	ZNF200	0.474804	no
222029_x_at	PFDN6	0.474731	no
209004_s_at	FBXL5	0.474616	no
203742_s_at	TDG	0.474466	no
219979_s_at	C11orf73	0.474029	no
219694_at	FAM105A	0.473896	no
221567_at	NOL3	0.473852	no
221677_s_at	DONSON	0.473691	no
211259_s_at	BMP7	0.473668	no
211023_at	PDHB	0.473451	no
200050_at	ZNF146	0.473423	no
218374_s_at	C12orf4	0.473422	no
200726_at	PPP1CC	0.473354	no
215548_s_at	SCFD1	0.473275	no
212374_at	FEM1B	0.472984	no
205836_s_at	YTHDC2	0.472694	no
219096_at	ARMC7	0.472649	no
221513_s_at		0.472553	no
221497_x_at	EGLN1	0.472483	no
220738_s_at	RPS6KA6	0.472252	no
221749_at	YTHDF3	0.471997	no
221277_s_at	PUS3	0.471913	no
220243_at	ZBTB44	0.471906	no
205655_at	MDM4	0.471477	no
206762_at	KCNA5	0.471217	no
213189_at		0.471206	no
218050_at	UFM1	0.47094	no
203053_at	BCAS2	0.470905	no
205971_s_at		0.470652	no
209433_s_at	PPAT	0.470426	no
213653_at	METTL3	0.470419	no
204641_at	NEK2	0.470261	no
214116_at	BTD	0.470219	no
210022_at	PCGF1	0.46974	no
208083_s_at	ITGB6	0.469708	no
210009_s_at	GOSR2	0.469653	no
208114_s_at	ISG20L2	0.469285	no
200612_s_at	AP2B1	0.469036	no
213584_s_at	CREBZF	0.468791	no
AFFX-r2-Ec-bioB-5_at		0.468778	no
218185_s_at	ARMC1	0.468687	no
53071_s_at	C17orf101	0.468549	no
209707_at	PIGK	0.468459	no
218535_s_at	RIOK2	0.467771	no
218256_s_at	NUP54	0.467514	no
220647_s_at	CHCHD8	0.467473	no
218264_at	BCCIP	0.46747	no
205709_s_at	CDS1	0.46718	no
202168_at	TAF9	0.466938	no
219185_at	SIRT5	0.466689	no
218128_at	NFYB	0.466653	no
201832_s_at	USO1	0.466346	no
200931_s_at	VCL	0.465923	no
212246_at	MCFD2	0.465759	no
209799_at	PRKAA1	0.465754	no
218463_s_at	MUS81	0.465577	no
37966_at	PARVB	0.46538	no
201046_s_at	RAD23A	0.465227	no
209206_at	SEC22B	0.464955	no
218456_at	CAPRIN2	0.464619	no
222020_s_at	NTM	0.464558	no
40148_at	APBB2	0.46454	no
207752_x_at	PRB1	0.464334	no
203345_s_at	MTF2	0.464246	no
219767_s_at	CRYZL1	0.464204	no
210876_at	ANXA2P1	0.464086	no
209824_s_at	ARNTL	0.46402	no
209005_at	FBXL5	0.463979	no
213365_at	ERI2	0.463763	no
206095_s_at	SRSF10	0.463627	no
203214_x_at	CDK1	0.463384	no
202101_s_at	RALB	0.463095	no
214015_at	SOCS7	0.463076	no
219182_at		0.462793	no
205594_at	ZNF652	0.462701	no
208905_at	CYCS	0.462567	no
55872_at	ZNF512B	0.462558	no
217598_at		0.462496	no
204888_s_at	NEURL	0.462495	no
220172_at	DCAF17	0.462492	no
209272_at	NAB1	0.462457	no
217843_s_at	MED4	0.462441	no
201745_at	TWF1	0.461947	no
214234_s_at	CYP3A5	0.461876	no
206288_at	PGGT1B	0.461759	no
208152_s_at	DDX21	0.461195	no
212781_at	RBBP6	0.46074	no
214614_at	MNX1	0.460407	no
218868_at	ACTR3B	0.4603	no
214962_s_at	NUP160	0.460206	no
211483_x_at	CAMK2B	0.460144	no
219178_at	QTRTD1	0.460119	no
219173_at	MYO15B	0.460046	no
217150_s_at	NF2	0.459634	no
218890_x_at	MRPL35	0.459053	no
205324_s_at	FTSJ1	0.459047	no
218278_at	WDR74	0.458678	no
208943_s_at	SEC62	0.458615	no
215920_s_at		0.458297	no
202701_at	BMP1	0.457898	no
213410_at	C10orf137	0.457849	no
217743_s_at	TMEM30A	0.457698	no
210597_x_at	PRB1	0.457628	no
202359_s_at	SNX19	0.457533	no
212028_at	RBM25	0.457461	no
207773_x_at	CYP3A43	0.457247	no
212496_s_at	KDM4B	0.457216	no
205472_s_at	DACH1	0.457102	no
216932_at		0.456586	no
207621_s_at	PEMT	0.456387	no
202933_s_at	YES1	0.456379	no
207704_s_at	GAS7	0.456069	no
209056_s_at	CDC5L	0.456028	no
217745_s_at	NAA50	0.456014	no
203095_at	MTIF2	0.455806	no
219734_at	SIDT1	0.455778	no
[truncated: 20,268 more rows]
